# Supplementary material for: The HIF-Mediated PI3K-AKT Signaling Pathway Is a Key Signaling Pathway Triggering Testicular Spermatogenic Disorders in Yaks with Cryptorchidism
Source: Vet Sci. 2026 May 12;13(5):468. doi: 10.3390/vetsci13050468 (PMC13211711; doi:10.3390/vetsci13050468)
Supplement: Supplementary file 1 [file vetsci-13-00468-s001.zip]

Archive with 1 entries (1 files):
- vetsci-4290870-supplementary.xlsx
