# Supplementary material for: The HIF-Mediated PI3K-AKT Signaling Pathway Is a Key Signaling Pathway Triggering Testicular Spermatogenic Disorders in Yaks with Cryptorchidism
Source: Vet Sci. 2026 May 12;13(5):468. doi: 10.3390/vetsci13050468 (PMC13211711; doi:10.3390/vetsci13050468)
Supplement: Supplementary file 1 [file vetsci-13-00468-s001.zip › vetsci-4290870-supplementary.xlsx]

## Sheet: Sheet1
Differentially expressed genes summary table
id	baseMean	baseMean_Cp_T	baseMean_Cont_T	foldChange(Cont_T/Cp_T)	log2FoldChange	pval	padj	Chromosome	Start Site	End Site	Direction	Length	Abbreviations	GO	KEGG	Gene name	Swissprot	eggNOG	eggNOG_Category	BP	CC	MF	Pathway
ENSBGRG00000018617	22.746	0	45.492	Inf	Inf	8.18246e-11	1.09327e-06	24	4297884	4306745	+	1845	-	GO:0004930;GO:0004984;GO:0007186;GO:0016021;	K04257	-	sp|Q7Z3T1|OR2W3_HUMAN Olfactory receptor 2W3 OS=Homo sapiens OX=9606 GN=OR2W3 PE=2 SV=2	carNOG01625;veNOG14197	RT	GO:0007186//G protein-coupled receptor signaling pathway;	GO:0016021//integral component of membrane;	GO:0004930//G protein-coupled receptor activity;GO:0004984//olfactory receptor activity;	ko04740(Olfactory transduction)
ENSBGRG00000002929	468.67	95.3879	841.953	8.82662	3.14186	1.12355e-10	1.09327e-06	7	37793140	37828506	-	513	TXNDC8	GO:0001669;GO:0005794;	K25699	thioredoxin domain containing 8 [Source:HGNC Symbol;Acc:HGNC:31454]	sp|Q6A555|TXND8_HUMAN Thioredoxin domain-containing protein 8 OS=Homo sapiens OX=9606 GN=TXNDC8 PE=1 SV=2	veNOG21264	O	-	GO:0001669//acrosomal vesicle;GO:0005794//Golgi apparatus;	-	-
ENSBGRG00000012064	45.6225	5.49799	85.7471	15.5961	3.96311	2.90913e-10	1.88715e-06	7	20051342	20061716	-	234	FAM240B	-	-	family with sequence similarity 240 member B [Source:HGNC Symbol;Acc:HGNC:53430]	sp|A0A1B0GVZ2|F240B_HUMAN Protein FAM240B OS=Homo sapiens OX=9606 GN=FAM240B PE=3 SV=1	veNOG26768	S	-	-	-	-
ENSBGRG00000016255	289.379	73.4791	505.279	6.8765	2.78167	1.34105e-09	6.52455e-06	5	56247634	56330602	-	1888	C12orf56	-	-	chromosome 12 open reading frame 56 [Source:HGNC Symbol;Acc:HGNC:26967]	sp|Q8IXR9|CL056_HUMAN Uncharacterized protein C12orf56 OS=Homo sapiens OX=9606 GN=C12orf56 PE=2 SV=3	veNOG11505	S	-	-	-	-
ENSBGRG00000022953	225.731	57.4274	394.034	6.86143	2.77851	2.4038e-09	9.35608e-06	X	64379746	64380291	+	546	-	-	-	-	sp|Q5JX71|F209A_HUMAN Protein FAM209A OS=Homo sapiens OX=9606 GN=FAM209A PE=1 SV=1	veNOG17798	S	-	-	-	-
ENSBGRG00000002579	450.764	132.602	768.927	5.79876	2.53574	1.20591e-08	3.91136e-05	5	77506431	77540649	-	951	FAIM2	GO:0002931;GO:0005783;GO:0005794;GO:0016020;GO:0021549;GO:0021680;GO:0021681;GO:0021702;GO:0043523;GO:0043524;GO:0045121;GO:0051402;GO:0097190;GO:1902042;GO:2001234;	K24205	Fas apoptotic inhibitory molecule 2 [Source:HGNC Symbol;Acc:HGNC:17067]	sp|Q1LZ71|LFG2_BOVIN Protein lifeguard 2 OS=Bos taurus OX=9913 GN=FAIM2 PE=2 SV=1	veNOG05041	T	GO:0002931//response to ischemia;GO:0021549//cerebellum development;GO:0021680//cerebellar Purkinje cell layer development;GO:0021681//cerebellar granular layer development;GO:0021702//cerebellar Purkinje cell differentiation;GO:0043523//regulation of neuron apoptotic process;GO:0043524//negative regulation of neuron apoptotic process;GO:0051402//neuron apoptotic process;GO:0097190//apoptotic sig…	GO:0005783//endoplasmic reticulum;GO:0005794//Golgi apparatus;GO:0016020//membrane;GO:0045121//membrane raft;	-	-
ENSBGRG00000016450	188.608	53.7165	323.5	6.02237	2.59033	2.98324e-08	8.29384e-05	21	59258999	59259646	+	648	-	GO:0003924;GO:0005525;GO:0006913;	K07936	-	sp|Q3T054|RAN_BOVIN GTP-binding nuclear protein Ran OS=Bos taurus OX=9913 GN=RAN PE=2 SV=3	veNOG03471;NOG00251	RU	GO:0006913//nucleocytoplasmic transport;	-	GO:0003924//GTPase activity;GO:0005525//GTP binding;	ko05166(Human T-cell leukemia virus 1 infection);ko03013(Nucleocytoplasmic transport);ko03008(Ribosome biogenesis in eukaryotes)
ENSBGRG00000005371	66.7778	15.8431	117.713	7.42989	2.89334	7.43317e-08	0.000166727	13	62891991	62926481	-	2126	NXPE2	-	-	neurexophilin and PC-esterase domain family member 2 [Source:HGNC Symbol;Acc:HGNC:26331]	sp|Q96DL1|NXPE2_HUMAN NXPE family member 2 OS=Homo sapiens OX=9606 GN=NXPE2 PE=1 SV=2	veNOG12126	S	-	-	-	-
ENSBGRG00000009098	85.8387	21.4927	150.185	6.98769	2.80482	7.71051e-08	0.000166727	13	28015922	28058677	-	3871	SYT13	GO:0005887;GO:0016192;GO:0030133;GO:0043231;	K19913	synaptotagmin 13 [Source:HGNC Symbol;Acc:HGNC:14962]	sp|Q7L8C5|SYT13_HUMAN Synaptotagmin-13 OS=Homo sapiens OX=9606 GN=SYT13 PE=1 SV=1	veNOG01918	UT	GO:0016192//vesicle-mediated transport;	GO:0005887//integral component of plasma membrane;GO:0030133//transport vesicle;GO:0043231//intracellular membrane-bounded organelle;	-	-
ENSBGRG00000026815	1556.93	512.026	2601.84	5.08146	2.34524	1.01069e-07	0.00019669	9	21146813	21182509	+	2333	CNGA3	GO:0005216;GO:0005223;GO:0006811;GO:0006812;GO:0016020;GO:0030553;GO:0055085;GO:1902495;GO:0005216;GO:0006811;GO:0016020;GO:0055085;	K04950	cyclic nucleotide gated channel subunit alpha 3 [Source:HGNC Symbol;Acc:HGNC:2150]	sp|Q29441|CNGA3_BOVIN Cyclic nucleotide-gated cation channel alpha-3 OS=Bos taurus OX=9913 GN=CNGA3 PE=2 SV=1	veNOG02311	P	GO:0006811//ion transport;GO:0006812//cation transport;GO:0055085//transmembrane transport;GO:0006811//ion transport;GO:0055085//transmembrane transport;	GO:0016020//membrane;GO:1902495//transmembrane transporter complex;GO:0016020//membrane;	GO:0005216//ion channel activity;GO:0005223//intracellular cGMP-activated cation channel activity;GO:0030553//cGMP binding;GO:0005216//ion channel activity;	ko04740(Olfactory transduction);ko04024(cAMP signaling pathway)
ENSBGRG00000004399	27.1242	1.3745	52.874	38.4679	5.26558	1.18667e-07	0.000209943	1	103956361	103967989	-	857	TMEM212	-	K22196	transmembrane protein 212 [Source:HGNC Symbol;Acc:HGNC:34295]	sp|A6NML5|TM212_HUMAN Transmembrane protein 212 OS=Homo sapiens OX=9606 GN=TMEM212 PE=2 SV=2	veNOG14635	S	-	-	-	-
ENSBGRG00000007810	42.9959	8.93423	77.0576	8.62498	3.10852	1.38432e-07	0.000211149	Y	19766763	19767494	-	417	-	-	-	-	-	-	-	-	-	-	-
ENSBGRG00000013091	106.565	30.8969	182.233	5.8981	2.56025	1.41048e-07	0.000211149	3	123899644	124073858	+	5100	-	GO:0008194;GO:0008194;GO:0008194;GO:0008194;GO:0008194;	K00699	-	sp|P35503|UD13_HUMAN UDP-glucuronosyltransferase 1A3 OS=Homo sapiens OX=9606 GN=UGT1A3 PE=1 SV=1	veNOG04121	G	-	-	GO:0008194//UDP-glycosyltransferase activity;GO:0008194//UDP-glycosyltransferase activity;GO:0008194//UDP-glycosyltransferase activity;GO:0008194//UDP-glycosyltransferase activity;GO:0008194//UDP-glycosyltransferase activity;	ko05207(Chemical carcinogenesis - receptor activation);ko05204(Chemical carcinogenesis - DNA adducts);ko04976(Bile secretion);ko00983(Drug metabolism - other enzymes);ko00982(Drug metabolism - cytochrome P450);ko00980(Metabolism of xenobiotics by cytochrome P450);ko00860(Porphyrin metabolism);ko00830(Retinol metabolism);ko00140(Steroid hormone biosynthesis);ko00053(Ascorbate and aldarate metaboli…
ENSBGRG00000020525	114.69	34.8807	194.5	5.57614	2.47927	2.51435e-07	0.000349512	26	45938998	45940696	-	912	DNASE1L2	GO:0001942;GO:0003335;GO:0003824;GO:0004536;GO:0006308;GO:0006308;	K11995	deoxyribonuclease 1 like 2 [Source:HGNC Symbol;Acc:HGNC:2958]	sp|Q92874|DNSL2_HUMAN Deoxyribonuclease-1-like 2 OS=Homo sapiens OX=9606 GN=DNASE1L2 PE=1 SV=1	veNOG01556	R	GO:0001942//hair follicle development;GO:0003335//corneocyte development;GO:0006308//DNA catabolic process;GO:0006308//DNA catabolic process;	-	GO:0003824//catalytic activity;GO:0004536//deoxyribonuclease activity;	-
ENSBGRG00000020659	761.781	236.081	1287.48	5.45355	2.4472	5.93664e-07	0.000766801	11	53675449	53723078	-	2409	SORD	GO:0008270;GO:0016491;GO:0008270;GO:0016491;GO:0008270;GO:0016491;GO:0003939;GO:0003939;GO:0005739;GO:0005829;GO:0006060;GO:0006062;GO:0008270;GO:0016020;GO:0030317;GO:0031514;GO:0042802;GO:0046370;GO:0046370;GO:0047833;GO:0051160;GO:0051164;GO:0051287;GO:0070062;	K00008	sorbitol dehydrogenase [Source:HGNC Symbol;Acc:HGNC:11184]	sp|Q58D31|DHSO_BOVIN Sorbitol dehydrogenase OS=Bos taurus OX=9913 GN=SORD PE=1 SV=3	veNOG02511	Q	GO:0006060//sorbitol metabolic process;GO:0006062//sorbitol catabolic process;GO:0030317//flagellated sperm motility;GO:0046370//fructose biosynthetic process;GO:0046370//fructose biosynthetic process;GO:0051160//L-xylitol catabolic process;GO:0051164//L-xylitol metabolic process;	GO:0005739//mitochondrion;GO:0005829//cytosol;GO:0016020//membrane;GO:0031514//motile cilium;GO:0070062//extracellular exosome;	GO:0008270//zinc ion binding;GO:0016491//oxidoreductase activity;GO:0008270//zinc ion binding;GO:0016491//oxidoreductase activity;GO:0008270//zinc ion binding;GO:0016491//oxidoreductase activity;GO:0003939//L-iditol 2-dehydrogenase activity;GO:0003939//L-iditol 2-dehydrogenase activity;GO:0008270//zinc ion binding;GO:0042802//identical protein binding;GO:0047833//D-sorbitol dehydrogenase (accepto…	ko00051(Fructose and mannose metabolism);ko00040(Pentose and glucuronate interconversions)
ENSBGRG00000021216	411.364	115.057	707.67	6.15058	2.62072	6.30431e-07	0.000766801	8	21506742	21514689	-	627	C19orf71	-	-	chromosome 19 open reading frame 71 [Source:HGNC Symbol;Acc:HGNC:34496]	sp|Q2M2T2|CS071_BOVIN Uncharacterized protein C19orf71 homolog OS=Bos taurus OX=9913 PE=2 SV=1	veNOG17234	S	-	-	-	-
ENSBGRG00000004802	503.43	160.857	846.003	5.25933	2.39488	7.30149e-07	0.000795526	8	10985295	10999951	+	1281	-	-	K16145	-	sp|Q8WXI7|MUC16_HUMAN Mucin-16 OS=Homo sapiens OX=9606 GN=MUC16 PE=1 SV=3	veNOG02551	S	-	-	-	-
ENSBGRG00000005017	336	94.0947	577.905	6.14174	2.61865	7.43345e-07	0.000795526	11	68233090	68256958	+	1865	CCDC196	-	-	coiled-coil domain containing 196 [Source:HGNC Symbol;Acc:HGNC:20100]	sp|A0A1B0GTZ2|CC196_HUMAN Putative coiled-coil domain-containing protein 196 OS=Homo sapiens OX=9606 GN=CCDC196 PE=5 SV=1	veNOG14562	S	-	-	-	-
ENSBGRG00000007081	1271.13	364.617	2177.65	5.97244	2.57832	8.02757e-07	0.000795526	2	121287075	121793017	+	4023	MYO3B	GO:0003774;GO:0004672;GO:0005515;GO:0005524;GO:0006468;GO:0016459;GO:0003774;GO:0004672;GO:0005515;GO:0005524;GO:0006468;GO:0016459;	K08834	myosin IIIB [Source:HGNC Symbol;Acc:HGNC:15576]	sp|Q8WXR4|MYO3B_HUMAN Myosin-IIIb OS=Homo sapiens OX=9606 GN=MYO3B PE=2 SV=4	veNOG00867	Z	GO:0006468//protein phosphorylation;GO:0006468//protein phosphorylation;	GO:0016459//myosin complex;GO:0016459//myosin complex;	GO:0003774//cytoskeletal motor activity;GO:0004672//protein kinase activity;GO:0005515//protein binding;GO:0005524//ATP binding;GO:0003774//cytoskeletal motor activity;GO:0004672//protein kinase activity;GO:0005515//protein binding;GO:0005524//ATP binding;	ko04745(Phototransduction - fly)
ENSBGRG00000001374	63.5476	15.4933	111.602	7.20326	2.84865	8.17559e-07	0.000795526	2	83764029	84786539	+	5948	THSD7B	-	-	thrombospondin type 1 domain containing 7B [Source:HGNC Symbol;Acc:HGNC:29348]	sp|Q9C0I4|THS7B_HUMAN Thrombospondin type-1 domain-containing protein 7B OS=Homo sapiens OX=9606 GN=THSD7B PE=2 SV=3	veNOG02520	O	-	-	-	-
ENSBGRG00000024422	310.24	114.717	505.762	4.40876	2.14037	9.85781e-07	0.000913537	5	75024216	75060784	-	4464	COL2A1	GO:0001501;GO:0001502;GO:0001503;GO:0001894;GO:0001958;GO:0002062;GO:0003007;GO:0005201;GO:0005515;GO:0005581;GO:0005585;GO:0005585;GO:0005604;GO:0005615;GO:0005615;GO:0005737;GO:0006029;GO:0007417;GO:0007601;GO:0007605;GO:0010468;GO:0030199;GO:0030199;GO:0030903;GO:0031012;GO:0035108;GO:0042289;GO:0042472;GO:0042802;GO:0043394;GO:0048407;GO:0048705;GO:0048839;GO:0051216;GO:0060021;GO:0060174;GO:…	K19719	collagen type II alpha 1 chain [Source:HGNC Symbol;Acc:HGNC:2200]	sp|P02459|CO2A1_BOVIN Collagen alpha-1(II) chain OS=Bos taurus OX=9913 GN=COL2A1 PE=1 SV=4	veNOG00535	W	GO:0001501//skeletal system development;GO:0001502//cartilage condensation;GO:0001503//ossification;GO:0001894//tissue homeostasis;GO:0001958//endochondral ossification;GO:0002062//chondrocyte differentiation;GO:0003007//heart morphogenesis;GO:0006029//proteoglycan metabolic process;GO:0007417//central nervous system development;GO:0007601//visual perception;GO:0007605//sensory perception of soun…	GO:0005581//collagen trimer;GO:0005585//collagen type II trimer;GO:0005585//collagen type II trimer;GO:0005604//basement membrane;GO:0005615//extracellular space;GO:0005615//extracellular space;GO:0005737//cytoplasm;GO:0031012//extracellular matrix;	GO:0005201//extracellular matrix structural constituent;GO:0005515//protein binding;GO:0042289//MHC class II protein binding;GO:0042802//identical protein binding;GO:0043394//proteoglycan binding;GO:0048407//platelet-derived growth factor binding;GO:0005201//extracellular matrix structural constituent;	ko05165(Human papillomavirus infection);ko04974(Protein digestion and absorption);ko04512(ECM-receptor interaction);ko04510(Focal adhesion);ko04151(PI3K-Akt signaling pathway)
ENSBGRG00000000956	368.581	115.779	621.382	5.36694	2.4241	1.73138e-06	0.00153156	3	99451957	99482377	-	1227	LEXM	-	-	lymphocyte expansion molecule [Source:HGNC Symbol;Acc:HGNC:26854]	sp|Q3ZCV2|LEXM_HUMAN Lymphocyte expansion molecule OS=Homo sapiens OX=9606 GN=LEXM PE=2 SV=4	veNOG06117	S	-	-	-	-
ENSBGRG00000020630	55.5273	11.0246	100.03	9.07339	3.18164	1.91951e-06	0.00162415	15	191973	324703	-	5272	-	GO:0005524;GO:0016021;GO:0042626;GO:0055085;GO:0140359;GO:0005524;GO:0016021;GO:0042626;GO:0055085;GO:0140359;GO:0005524;GO:0016021;GO:0042626;GO:0055085;GO:0140359;GO:0005524;GO:0016021;GO:0042626;GO:0055085;GO:0140359;GO:0005524;GO:0016021;GO:0042626;GO:0055085;GO:0140359;GO:0005524;GO:0016021;GO:0042626;GO:0055085;GO:0140359;GO:0005524;GO:0016021;GO:0042626;GO:0055085;GO:0140359;GO:0005524;GO:…	K05673	-	sp|O15439|MRP4_HUMAN ATP-binding cassette sub-family C member 4 OS=Homo sapiens OX=9606 GN=ABCC4 PE=1 SV=3	veNOG04741	Q	GO:0055085//transmembrane transport;GO:0055085//transmembrane transport;GO:0055085//transmembrane transport;GO:0055085//transmembrane transport;GO:0055085//transmembrane transport;GO:0055085//transmembrane transport;GO:0055085//transmembrane transport;GO:0055085//transmembrane transport;GO:0055085//transmembrane transport;GO:0055085//transmembrane transport;	GO:0016021//integral component of membrane;GO:0016021//integral component of membrane;GO:0016021//integral component of membrane;GO:0016021//integral component of membrane;GO:0016021//integral component of membrane;GO:0016021//integral component of membrane;GO:0016021//integral component of membrane;GO:0016021//integral component of membrane;GO:0016021//integral component of membrane;GO:0016021//…	GO:0005524//ATP binding;GO:0042626//ATPase-coupled transmembrane transporter activity;GO:0140359//ABC-type transporter activity;GO:0005524//ATP binding;GO:0042626//ATPase-coupled transmembrane transporter activity;GO:0140359//ABC-type transporter activity;GO:0005524//ATP binding;GO:0042626//ATPase-coupled transmembrane transporter activity;GO:0140359//ABC-type transporter activity;GO:0005524//ATP…	ko04976(Bile secretion);ko04024(cAMP signaling pathway);ko02010(ABC transporters);ko01523(Antifolate resistance)
ENSBGRG00000013790	186.759	69.6792	303.84	4.36055	2.12451	3.02924e-06	0.00245633	18	24872894	25348594	+	2736	KCNB2	GO:0005216;GO:0005249;GO:0005515;GO:0006811;GO:0006813;GO:0008076;GO:0016020;GO:0051260;GO:0055085;	K04886	potassium voltage-gated channel subfamily B member 2 [Source:HGNC Symbol;Acc:HGNC:6232]	sp|Q4ZHA6|KCNB2_BOVIN Potassium voltage-gated channel subfamily B member 2 OS=Bos taurus OX=9913 GN=KCNB2 PE=2 SV=1	opiNOG01684;veNOG02504	P	GO:0006811//ion transport;GO:0006813//potassium ion transport;GO:0051260//protein homooligomerization;GO:0055085//transmembrane transport;	GO:0008076//voltage-gated potassium channel complex;GO:0016020//membrane;	GO:0005216//ion channel activity;GO:0005249//voltage-gated potassium channel activity;GO:0005515//protein binding;	-
ENSBGRG00000021276	2713.85	4389.1	1038.6	0.236632	-2.07929	3.60158e-06	0.00246063	24	7788337	7802802	+	5648	-	GO:0004866;GO:0005515;GO:0005576;GO:0005615;GO:0005615;GO:0006954;GO:0006956;GO:0006956;GO:0016064;GO:0004866;GO:0005515;GO:0005576;GO:0005615;GO:0006954;GO:0006956;GO:0004866;GO:0005515;GO:0005576;GO:0005615;GO:0006954;GO:0006956;GO:0004866;GO:0005515;GO:0005576;GO:0005615;GO:0006954;GO:0006956;GO:0004866;GO:0005515;GO:0005576;GO:0005615;GO:0006954;GO:0006956;	K03989	-	sp|P0C0L4|CO4A_HUMAN Complement C4-A OS=Homo sapiens OX=9606 GN=C4A PE=1 SV=2	veNOG09329	O	GO:0006954//inflammatory response;GO:0006956//complement activation;GO:0006956//complement activation;GO:0016064//immunoglobulin mediated immune response;GO:0006954//inflammatory response;GO:0006956//complement activation;GO:0006954//inflammatory response;GO:0006956//complement activation;GO:0006954//inflammatory response;GO:0006956//complement activation;GO:0006954//inflammatory response;GO:0006…	GO:0005576//extracellular region;GO:0005615//extracellular space;GO:0005615//extracellular space;GO:0005576//extracellular region;GO:0005615//extracellular space;GO:0005576//extracellular region;GO:0005615//extracellular space;GO:0005576//extracellular region;GO:0005615//extracellular space;GO:0005576//extracellular region;GO:0005615//extracellular space;	GO:0004866//endopeptidase inhibitor activity;GO:0005515//protein binding;GO:0004866//endopeptidase inhibitor activity;GO:0005515//protein binding;GO:0004866//endopeptidase inhibitor activity;GO:0005515//protein binding;GO:0004866//endopeptidase inhibitor activity;GO:0005515//protein binding;GO:0004866//endopeptidase inhibitor activity;GO:0005515//protein binding;	ko05322(Systemic lupus erythematosus);ko05171(Coronavirus disease - COVID-19);ko05150(Staphylococcus aureus infection);ko05133(Pertussis);ko04936(Alcoholic liver disease);ko04610(Complement and coagulation cascades)
ENSBGRG00000014388	119.223	31.5851	206.861	6.54933	2.71135	3.66088e-06	0.00246063	20	57669789	57692272	+	5638	-	GO:0006355;GO:0006355;	K09228	-	sp|Q7Z2F6|ZN720_HUMAN Putative protein ZNF720 OS=Homo sapiens OX=9606 GN=ZNF720 PE=1 SV=1	veNOG28261;KOG1721;veNOG00499	RK	GO:0006355//regulation of transcription, DNA-templated;GO:0006355//regulation of transcription, DNA-templated;	-	-	ko05168(Herpes simplex virus 1 infection)
ENSBGRG00000025082	455.015	179.381	730.649	4.07317	2.02615	3.74258e-06	0.00246063	14	81404767	81451063	+	5293	PKP1	GO:0005515;GO:0005521;GO:0005634;GO:0005654;GO:0005886;GO:0007155;GO:0010628;GO:0030057;GO:0045110;GO:0098609;GO:1902373;GO:1990124;	K10387	plakophilin 1 [Source:HGNC Symbol;Acc:HGNC:9023]	sp|Q28161|PKP1_BOVIN Plakophilin-1 OS=Bos taurus OX=9913 GN=PKP1 PE=2 SV=1	veNOG00560	TW	GO:0007155//cell adhesion;GO:0010628//positive regulation of gene expression;GO:0045110//intermediate filament bundle assembly;GO:0098609//cell-cell adhesion;GO:1902373//negative regulation of mRNA catabolic process;	GO:0005634//nucleus;GO:0005654//nucleoplasm;GO:0005886//plasma membrane;GO:0030057//desmosome;GO:1990124//messenger ribonucleoprotein complex;	GO:0005515//protein binding;GO:0005521//lamin binding;	-
ENSBGRG00000011868	548.138	220.12	876.157	3.98036	1.9929	3.81231e-06	0.00246063	6	27279763	27882261	-	12036	FRAS1	GO:0002009;GO:0003338;GO:0005515;GO:0005604;GO:0007154;GO:0015031;GO:0016021;GO:0030326;GO:0043588;GO:0060021;	K23379	Fraser extracellular matrix complex subunit 1 [Source:HGNC Symbol;Acc:HGNC:19185]	sp|Q86XX4|FRAS1_HUMAN Extracellular matrix organizing protein FRAS1 OS=Homo sapiens OX=9606 GN=FRAS1 PE=1 SV=2	veNOG03568	TPO	GO:0002009//morphogenesis of an epithelium;GO:0003338//metanephros morphogenesis;GO:0007154//cell communication;GO:0015031//protein transport;GO:0030326//embryonic limb morphogenesis;GO:0043588//skin development;GO:0060021//roof of mouth development;	GO:0005604//basement membrane;GO:0016021//integral component of membrane;	GO:0005515//protein binding;	ko04512(ECM-receptor interaction)
ENSBGRG00000007546	108.35	30.7658	185.934	6.04355	2.5954	3.9066e-06	0.00246063	7	4153011	4186636	+	3956	-	GO:0005104;GO:0005576;GO:0008083;GO:0008543;	K11277	nucleophosmin/nucleoplasmin 2 [Source:HGNC Symbol;Acc:HGNC:7930]	sp|Q86SE8|NPM2_HUMAN Nucleoplasmin-2 OS=Homo sapiens OX=9606 GN=NPM2 PE=1 SV=1	veNOG21608	R	GO:0008543//fibroblast growth factor receptor signaling pathway;	GO:0005576//extracellular region;	GO:0005104//fibroblast growth factor receptor binding;GO:0008083//growth factor activity;	-
ENSBGRG00000007026	1095.6	370.663	1820.53	4.91156	2.29618	4.01184e-06	0.00246063	13	41802051	41834534	-	4533	TRIM66	GO:0005515;GO:0005654;GO:0008270;GO:0016235;GO:0005515;GO:0008270;	K12032	tripartite motif containing 66 [Source:HGNC Symbol;Acc:HGNC:29005]	sp|Q924W6|TRI66_MOUSE Tripartite motif-containing protein 66 OS=Mus musculus OX=10090 GN=Trim66 PE=1 SV=3	veNOG05806	O	-	GO:0005654//nucleoplasm;GO:0016235//aggresome;	GO:0005515//protein binding;GO:0008270//zinc ion binding;GO:0005515//protein binding;GO:0008270//zinc ion binding;	-
ENSBGRG00000022452	26.0041	47.4935	4.51474	0.0950601	-3.39502	4.03738e-06	0.00246063	24	29708788	29716291	-	2103	-	GO:0006955;GO:0016020;GO:0019882;GO:0042613;GO:0006955;GO:0016020;GO:0019882;GO:0042613;	K06752	-	sp|P01906|DQA2_HUMAN HLA class II histocompatibility antigen, DQ alpha 2 chain OS=Homo sapiens OX=9606 GN=HLA-DQA2 PE=1 SV=2	veNOG06468	R	GO:0006955//immune response;GO:0019882//antigen processing and presentation;GO:0006955//immune response;GO:0019882//antigen processing and presentation;	GO:0016020//membrane;GO:0042613//MHC class II protein complex;GO:0016020//membrane;GO:0042613//MHC class II protein complex;	-	ko05416(Viral myocarditis);ko05332(Graft-versus-host disease);ko05330(Allograft rejection);ko05323(Rheumatoid arthritis);ko05322(Systemic lupus erythematosus);ko05321(Inflammatory bowel disease);ko05320(Autoimmune thyroid disease);ko05310(Asthma);ko05169(Epstein-Barr virus infection);ko05168(Herpes simplex virus 1 infection);ko05166(Human T-cell leukemia virus 1 infection);ko05164(Influenza A);ko…
ENSBGRG00000011592	6555.94	10598.9	2512.99	0.237099	-2.07644	4.04604e-06	0.00246063	19	55577120	55612590	+	2031	-	GO:0005576;GO:0030414;GO:0005576;GO:0030414;GO:0005576;GO:0030414;GO:0005576;GO:0030414;GO:0005576;GO:0030414;GO:0005576;GO:0030414;GO:0005576;GO:0030414;GO:0005576;GO:0030414;GO:0005576;GO:0030414;GO:0005576;GO:0030414;	K23637	-	sp|Q8BTE6|WFD21_MOUSE Protein Wfdc21 OS=Mus musculus OX=10090 GN=Wfdc21 PE=2 SV=1	veNOG26733;meNOG34954	R	-	GO:0005576//extracellular region;GO:0005576//extracellular region;GO:0005576//extracellular region;GO:0005576//extracellular region;GO:0005576//extracellular region;GO:0005576//extracellular region;GO:0005576//extracellular region;GO:0005576//extracellular region;GO:0005576//extracellular region;GO:0005576//extracellular region;	GO:0030414//peptidase inhibitor activity;GO:0030414//peptidase inhibitor activity;GO:0030414//peptidase inhibitor activity;GO:0030414//peptidase inhibitor activity;GO:0030414//peptidase inhibitor activity;GO:0030414//peptidase inhibitor activity;GO:0030414//peptidase inhibitor activity;GO:0030414//peptidase inhibitor activity;GO:0030414//peptidase inhibitor activity;GO:0030414//peptidase inhibito…	-
ENSBGRG00000006126	65.75	20.1754	111.324	5.51783	2.4641	4.18038e-06	0.00246529	1	105303749	105420882	+	3152	SLC7A14	GO:0005654;GO:0005829;GO:0005886;GO:0016020;GO:0022857;GO:0043231;GO:0055085;	K13871	solute carrier family 7 member 14 [Source:HGNC Symbol;Acc:HGNC:29326]	sp|A0JNI9|S7A14_BOVIN Probable cationic amino acid transporter OS=Bos taurus OX=9913 GN=SLC7A14 PE=2 SV=1	veNOG12009	E	GO:0055085//transmembrane transport;	GO:0005654//nucleoplasm;GO:0005829//cytosol;GO:0005886//plasma membrane;GO:0016020//membrane;GO:0043231//intracellular membrane-bounded organelle;	GO:0022857//transmembrane transporter activity;	-
ENSBGRG00000013800	454.918	177.986	731.85	4.11184	2.03978	4.70921e-06	0.00260561	20	51714059	51715627	+	675	TMEM86B	GO:0005737;GO:0016020;GO:0016021;GO:0042802;GO:0046485;GO:0047408;GO:0047409;	K18575	transmembrane protein 86B [Source:HGNC Symbol;Acc:HGNC:28448]	sp|Q3T0W0|TM86B_BOVIN Lysoplasmalogenase OS=Bos taurus OX=9913 GN=TMEM86B PE=2 SV=1	veNOG16440	S	GO:0046485//ether lipid metabolic process;	GO:0005737//cytoplasm;GO:0016020//membrane;GO:0016021//integral component of membrane;	GO:0042802//identical protein binding;GO:0047408//alkenylglycerophosphocholine hydrolase activity;GO:0047409//alkenylglycerophosphoethanolamine hydrolase activity;	ko00565(Ether lipid metabolism)
ENSBGRG00000023561	414.597	123.915	705.279	5.69165	2.50885	4.80271e-06	0.00260561	19	20860403	20863565	+	1131	-	GO:0005509;GO:0005509;	-	-	sp|Q2T9P0|EFCB3_BOVIN EF-hand calcium-binding domain-containing protein 3 OS=Bos taurus OX=9913 GN=EFCAB3 PE=2 SV=1	veNOG12157	T	-	-	GO:0005509//calcium ion binding;GO:0005509//calcium ion binding;	-
ENSBGRG00000004851	38.2459	67.7293	8.76253	0.129376	-2.95036	4.82e-06	0.00260561	4	76825104	76853221	+	1545	-	-	-	-	sp|P03985|TCC2_MOUSE T-cell receptor gamma chain C region C7.5 OS=Mus musculus OX=10090 PE=4 SV=1	veNOG13611;veNOG26036;veNOG21232	RS	-	-	-	-
ENSBGRG00000013335	395.469	128.807	662.131	5.1405	2.36191	4.99915e-06	0.00260937	X	29131057	29134006	+	1086	-	-	-	-	sp|Q2YDJ5|CX066_BOVIN Uncharacterized protein CXorf66 homolog OS=Bos taurus OX=9913 PE=2 SV=2	veNOG14743	S	-	-	-	-
ENSBGRG00000026156	36.905	8.48848	65.3215	7.69531	2.94398	5.09512e-06	0.00260937	27	36603892	36608855	-	1894	-	-	K10067	-	sp|Q6RXL1|SFTPA_BOVIN Pulmonary surfactant-associated protein A OS=Bos taurus OX=9913 GN=SFTPA1 PE=2 SV=2	veNOG12223	W	-	-	-	ko05133(Pertussis);ko04145(Phagosome)
ENSBGRG00000011533	271.037	106.945	435.129	4.06872	2.02458	5.42961e-06	0.00270937	5	112838976	112891821	-	2233	DYRK4	GO:0004672;GO:0005524;GO:0006468;GO:0043231;	K18669	dual specificity tyrosine phosphorylation regulated kinase 4 [Source:HGNC Symbol;Acc:HGNC:3095]	sp|Q8BI55|DYRK4_MOUSE Dual specificity tyrosine-phosphorylation-regulated kinase 4 OS=Mus musculus OX=10090 GN=Dyrk4 PE=2 SV=1	veNOG05515	T	GO:0006468//protein phosphorylation;	GO:0043231//intracellular membrane-bounded organelle;	GO:0004672//protein kinase activity;GO:0005524//ATP binding;	-
ENSBGRG00000023112	410.566	159.95	661.182	4.13367	2.04742	5.59686e-06	0.00272301	20	51510356	51522069	+	3746	SHISA7	GO:0007214;GO:0007613;GO:0014069;GO:0035255;GO:0050811;GO:0097112;GO:0098962;GO:0098978;GO:0098985;GO:0099060;GO:0106040;GO:1900273;GO:1904717;	-	shisa family member 7 [Source:HGNC Symbol;Acc:HGNC:35409]	sp|Q8C3Q5|SHSA7_MOUSE Protein shisa-7 OS=Mus musculus OX=10090 GN=Shisa7 PE=1 SV=3	veNOG12832	S	GO:0007214//gamma-aminobutyric acid signaling pathway;GO:0007613//memory;GO:0097112//gamma-aminobutyric acid receptor clustering;GO:0098962//regulation of postsynaptic neurotransmitter receptor activity;GO:0106040//regulation of GABA-A receptor activity;GO:1900273//positive regulation of long-term synaptic potentiation;GO:1904717//regulation of AMPA glutamate receptor clustering;	GO:0014069//postsynaptic density;GO:0098978//glutamatergic synapse;GO:0098985//asymmetric, glutamatergic, excitatory synapse;GO:0099060//integral component of postsynaptic specialization membrane;	GO:0035255//ionotropic glutamate receptor binding;GO:0050811//GABA receptor binding;	-
ENSBGRG00000003154	63.2421	19.603	106.881	5.45231	2.44687	6.19557e-06	0.00293696	3	23129190	23137260	-	3411	-	GO:0005509;GO:0046914;	K23850	-	sp|Q9UBG3|CRNN_HUMAN Cornulin OS=Homo sapiens OX=9606 GN=CRNN PE=1 SV=1	veNOG10433	S	-	-	GO:0005509//calcium ion binding;GO:0046914//transition metal ion binding;	-
ENSBGRG00000013549	168.486	64.455	272.518	4.22803	2.07999	6.60673e-06	0.00293696	3	7601060	7620207	-	4376	IGSF9	GO:0005515;GO:0005886;GO:0007155;GO:0007411;GO:0005515;GO:0005886;GO:0007155;GO:0007156;GO:0007411;GO:0016358;GO:0030424;GO:0030425;GO:0050807;GO:0060077;GO:0098632;GO:0005515;GO:0005886;GO:0007155;GO:0007411;	K22655	immunoglobulin superfamily member 9 [Source:HGNC Symbol;Acc:HGNC:18132]	sp|Q9P2J2|TUTLA_HUMAN Protein turtle homolog A OS=Homo sapiens OX=9606 GN=IGSF9 PE=1 SV=2	veNOG02545;maNOG08251	T	GO:0007155//cell adhesion;GO:0007411//axon guidance;GO:0007155//cell adhesion;GO:0007156//homophilic cell adhesion via plasma membrane adhesion molecules;GO:0007411//axon guidance;GO:0016358//dendrite development;GO:0050807//regulation of synapse organization;GO:0007155//cell adhesion;GO:0007411//axon guidance;	GO:0005886//plasma membrane;GO:0005886//plasma membrane;GO:0030424//axon;GO:0030425//dendrite;GO:0060077//inhibitory synapse;GO:0005886//plasma membrane;	GO:0005515//protein binding;GO:0005515//protein binding;GO:0098632//cell-cell adhesion mediator activity;GO:0005515//protein binding;	-
ENSBGRG00000022057	340.082	122.12	558.044	4.56965	2.19208	6.65953e-06	0.00293696	2	15198578	15211632	-	2038	MATN1	GO:0002062;GO:0003429;GO:0005201;GO:0005509;GO:0030500;GO:0031012;GO:0062023;	K19467	matrilin 1 [Source:HGNC Symbol;Acc:HGNC:6907]	sp|P21941|MATN1_HUMAN Cartilage matrix protein OS=Homo sapiens OX=9606 GN=MATN1 PE=1 SV=1	veNOG03215	T	GO:0002062//chondrocyte differentiation;GO:0003429//growth plate cartilage chondrocyte morphogenesis;GO:0030500//regulation of bone mineralization;	GO:0031012//extracellular matrix;GO:0062023//collagen-containing extracellular matrix;	GO:0005201//extracellular matrix structural constituent;GO:0005509//calcium ion binding;	-
ENSBGRG00000011872	1967.19	3149.39	784.982	0.249249	-2.00434	6.72867e-06	0.00293696	5	1111620	1195046	-	4913	A2M	GO:0004866;GO:0005576;GO:0005615;GO:0001869;GO:0002020;GO:0004866;GO:0004867;GO:0005102;GO:0005576;GO:0005615;GO:0019838;GO:0019899;GO:0019959;GO:0019966;GO:0043120;GO:0048306;GO:0004866;GO:0005576;GO:0005615;	K03910	alpha-2-macroglobulin [Source:HGNC Symbol;Acc:HGNC:7]	sp|Q7SIH1|A2MG_BOVIN Alpha-2-macroglobulin OS=Bos taurus OX=9913 GN=A2M PE=1 SV=2	veNOG06233	O	GO:0001869//negative regulation of complement activation, lectin pathway;	GO:0005576//extracellular region;GO:0005615//extracellular space;GO:0005576//extracellular region;GO:0005615//extracellular space;GO:0005576//extracellular region;GO:0005615//extracellular space;	GO:0004866//endopeptidase inhibitor activity;GO:0002020//protease binding;GO:0004866//endopeptidase inhibitor activity;GO:0004867//serine-type endopeptidase inhibitor activity;GO:0005102//signaling receptor binding;GO:0019838//growth factor binding;GO:0019899//enzyme binding;GO:0019959//interleukin-8 binding;GO:0019966//interleukin-1 binding;GO:0043120//tumor necrosis factor binding;GO:0048306//c…	ko04610(Complement and coagulation cascades)
ENSBGRG00000004627	97.15	35.1827	159.117	4.52261	2.17715	6.79117e-06	0.00293696	11	34595287	34597446	+	1969	-	-	-	-	sp|Q2KJ18|C2C4A_BOVIN C2 calcium-dependent domain-containing protein 4A OS=Bos taurus OX=9913 GN=C2CD4A PE=2 SV=1	veNOG11900	R	-	-	-	-
ENSBGRG00000008957	67.8869	23.2911	112.483	4.82943	2.27185	7.09158e-06	0.0030002	22	14100031	14103260	-	486	TNNC1	GO:0005509;GO:0005509;GO:0005861;GO:0006937;GO:0014883;GO:0031013;GO:0031014;GO:0032972;GO:0042803;GO:0043462;GO:0048306;GO:0051015;GO:0055010;GO:0060048;GO:1990584;	K05865	troponin C1, slow skeletal and cardiac type [Source:HGNC Symbol;Acc:HGNC:11943]	sp|P63315|TNNC1_BOVIN Troponin C, slow skeletal and cardiac muscles OS=Bos taurus OX=9913 GN=TNNC1 PE=1 SV=1	veNOG03848	T	GO:0006937//regulation of muscle contraction;GO:0014883//transition between fast and slow fiber;GO:0032972//regulation of muscle filament sliding speed;GO:0043462//regulation of ATP-dependent activity;GO:0055010//ventricular cardiac muscle tissue morphogenesis;GO:0060048//cardiac muscle contraction;	GO:0005861//troponin complex;GO:1990584//cardiac Troponin complex;	GO:0005509//calcium ion binding;GO:0005509//calcium ion binding;GO:0031013//troponin I binding;GO:0031014//troponin T binding;GO:0042803//protein homodimerization activity;GO:0048306//calcium-dependent protein binding;GO:0051015//actin filament binding;	ko05414(Dilated cardiomyopathy);ko05410(Hypertrophic cardiomyopathy);ko04261(Adrenergic signaling in cardiomyocytes);ko04260(Cardiac muscle contraction);ko04020(Calcium signaling pathway)
ENSBGRG00000001357	517.569	168.603	866.534	5.1395	2.36163	7.69066e-06	0.00318442	1	139719831	139754361	-	2178	TRIM42	GO:0005515;GO:0008270;	K12018	tripartite motif containing 42 [Source:HGNC Symbol;Acc:HGNC:19014]	sp|Q9D2H5|TRI42_MOUSE Tripartite motif-containing protein 42 OS=Mus musculus OX=10090 GN=Trim42 PE=2 SV=2	veNOG08415	O	-	-	GO:0005515//protein binding;GO:0008270//zinc ion binding;	-
ENSBGRG00000022166	458.804	161.847	755.761	4.6696	2.2233	8.06048e-06	0.00326802	X	114716334	114842245	-	717	-	GO:0000786;GO:0003677;GO:0046982;GO:0000786;GO:0003677;GO:0046982;	K11251	-	sp|Q9CQ70|H2AB1_MOUSE Histone H2A-Bbd type 1 OS=Mus musculus OX=10090 GN=H2ab1 PE=1 SV=1	veNOG25016	B	-	GO:0000786//nucleosome;GO:0000786//nucleosome;	GO:0003677//DNA binding;GO:0046982//protein heterodimerization activity;GO:0003677//DNA binding;GO:0046982//protein heterodimerization activity;	ko05322(Systemic lupus erythematosus);ko05034(Alcoholism);ko04613(Neutrophil extracellular trap formation);ko04217(Necroptosis)
ENSBGRG00000002600	47.9585	14.5608	81.3562	5.58734	2.48216	8.8479e-06	0.0035055	7	115550270	115570982	-	2204	FAM167A	-	-	family with sequence similarity 167 member A [Source:HGNC Symbol;Acc:HGNC:15549]	sp|Q0V7M8|F167A_BOVIN Protein FAM167A OS=Bos taurus OX=9913 GN=FAM167A PE=2 SV=1	veNOG08175	S	-	-	-	-
ENSBGRG00000016589	746.454	259.836	1233.07	4.74559	2.24659	9.00646e-06	0.0035055	7	22166509	22170540	+	4032	-	-	-	-	sp|Q6ZUB1|S31E1_HUMAN Spermatogenesis-associated protein 31E1 OS=Homo sapiens OX=9606 GN=SPATA31E1 PE=2 SV=2	opiNOG55151;veNOG13114	S	-	-	-	-
ENSBGRG00000023315	78.5544	26.837	130.272	4.85418	2.27923	1.00631e-05	0.00368814	20	69970960	69990565	+	4013	NPHS1	GO:0000165;GO:0005515;GO:0005886;GO:0005886;GO:0005925;GO:0007155;GO:0007254;GO:0007519;GO:0007520;GO:0017022;GO:0030838;GO:0032836;GO:0035418;GO:0036060;GO:0042995;GO:0072015;GO:0005515;	K24496	NPHS1 adhesion molecule, nephrin [Source:HGNC Symbol;Acc:HGNC:7908]	sp|O60500|NPHN_HUMAN Nephrin OS=Homo sapiens OX=9606 GN=NPHS1 PE=1 SV=1	veNOG02704	T	GO:0000165//MAPK cascade;GO:0007155//cell adhesion;GO:0007254//JNK cascade;GO:0007519//skeletal muscle tissue development;GO:0007520//myoblast fusion;GO:0030838//positive regulation of actin filament polymerization;GO:0032836//glomerular basement membrane development;GO:0035418//protein localization to synapse;GO:0036060//slit diaphragm assembly;GO:0072015//glomerular visceral epithelial cell dev…	GO:0005886//plasma membrane;GO:0005886//plasma membrane;GO:0005925//focal adhesion;GO:0042995//cell projection;	GO:0005515//protein binding;GO:0017022//myosin binding;GO:0005515//protein binding;	-
ENSBGRG00000007400	63.9749	21.817	106.133	4.86468	2.28234	1.0118e-05	0.00368814	8	68389218	68423321	-	2097	SLC36A2	GO:0005280;GO:0005280;GO:0005297;GO:0005789;GO:0005886;GO:0005886;GO:0015180;GO:0015187;GO:0015193;GO:0015808;GO:0015816;GO:0015824;GO:0035524;GO:0055038;GO:1902600;	K14209	solute carrier family 36 member 2 [Source:HGNC Symbol;Acc:HGNC:18762]	sp|Q495M3|S36A2_HUMAN Proton-coupled amino acid transporter 2 OS=Homo sapiens OX=9606 GN=SLC36A2 PE=1 SV=1	veNOG01628	E	GO:0015808//L-alanine transport;GO:0015816//glycine transport;GO:0015824//proline transport;GO:0035524//proline transmembrane transport;GO:1902600//proton transmembrane transport;	GO:0005789//endoplasmic reticulum membrane;GO:0005886//plasma membrane;GO:0005886//plasma membrane;GO:0055038//recycling endosome membrane;	GO:0005280//amino acid:proton symporter activity;GO:0005280//amino acid:proton symporter activity;GO:0005297//proline:proton symporter activity;GO:0015180//L-alanine transmembrane transporter activity;GO:0015187//glycine transmembrane transporter activity;GO:0015193//L-proline transmembrane transporter activity;	ko04974(Protein digestion and absorption)
ENSBGRG00000013642	1024.84	327.492	1722.18	5.2587	2.39471	1.02418e-05	0.00368814	19	43173015	43178131	+	1904	FBXO39	GO:0005515;	K10314	F-box protein 39 [Source:HGNC Symbol;Acc:HGNC:28565]	sp|Q32LM4|FBX39_BOVIN F-box only protein 39 OS=Bos taurus OX=9913 GN=FBXO39 PE=2 SV=1	veNOG01517	R	-	-	GO:0005515//protein binding;	-
ENSBGRG00000025300	111.848	40.845	182.852	4.47672	2.16244	1.02956e-05	0.00368814	20	70387167	70391903	+	2941	SBSN	-	-	suprabasin [Source:HGNC Symbol;Acc:HGNC:24950]	sp|A6QQF6|SBSN_BOVIN Suprabasin OS=Bos taurus OX=9913 GN=SBSN PE=2 SV=1	veNOG17766	R	-	-	-	-
ENSBGRG00000000745	202.944	67.5128	338.376	5.01202	2.32539	1.04233e-05	0.00368814	5	79919585	79926127	-	1503	-	GO:0045095;	K07605	-	sp|Q148H4|KRT81_BOVIN Keratin, type II cuticular Hb1 OS=Bos taurus OX=9913 GN=KRT81 PE=2 SV=1	veNOG11015	S	-	GO:0045095//keratin filament;	-	-
ENSBGRG00000013257	1167	508.733	1825.27	3.58787	1.84313	1.09992e-05	0.00378925	20	2017057	2098737	+	3473	RHPN2	GO:0003094;GO:0005515;GO:0005886;GO:0007165;GO:0051497;GO:0005515;GO:0007165;	-	rhophilin Rho GTPase binding protein 2 [Source:HGNC Symbol;Acc:HGNC:19974]	sp|A4FUC9|RHPN2_BOVIN Rhophilin-2 OS=Bos taurus OX=9913 GN=RHPN2 PE=2 SV=1	veNOG00001	R	GO:0003094//glomerular filtration;GO:0007165//signal transduction;GO:0051497//negative regulation of stress fiber assembly;GO:0007165//signal transduction;	GO:0005886//plasma membrane;	GO:0005515//protein binding;GO:0005515//protein binding;	-
ENSBGRG00000014605	959.448	360.847	1558.05	4.31776	2.11028	1.11608e-05	0.00378925	19	34339368	34373748	+	3156	-	GO:0005515;GO:0005515;	K10266	-	sp|Q5XX13|FBW10_HUMAN F-box/WD repeat-containing protein 10 OS=Homo sapiens OX=9606 GN=FBXW10 PE=2 SV=2	veNOG33793;veNOG05032	R	-	-	GO:0005515//protein binding;GO:0005515//protein binding;	-
ENSBGRG00000010204	26.2632	47.0626	5.46373	0.116095	-3.10662	1.12932e-05	0.00378925	16	71374659	71379262	+	1162	TMEM119	GO:0001503;GO:0001649;GO:0001934;GO:0001958;GO:0005783;GO:0005886;GO:0007283;GO:0010628;GO:0010832;GO:0030501;GO:0033690;GO:0045669;GO:0045669;GO:0045779;GO:0048515;GO:1903012;	-	transmembrane protein 119 [Source:HGNC Symbol;Acc:HGNC:27884]	sp|Q4V9L6|TM119_HUMAN Transmembrane protein 119 OS=Homo sapiens OX=9606 GN=TMEM119 PE=1 SV=1	veNOG13185	S	GO:0001503//ossification;GO:0001649//osteoblast differentiation;GO:0001934//positive regulation of protein phosphorylation;GO:0001958//endochondral ossification;GO:0007283//spermatogenesis;GO:0010628//positive regulation of gene expression;GO:0010832//negative regulation of myotube differentiation;GO:0030501//positive regulation of bone mineralization;GO:0033690//positive regulation of osteoblast…	GO:0005783//endoplasmic reticulum;GO:0005886//plasma membrane;	-	-
ENSBGRG00000003566	336.014	110.089	561.939	5.10439	2.35174	1.20348e-05	0.00396964	7	58537571	58549167	+	1197	FAM221B	-	-	family with sequence similarity 221 member B [Source:HGNC Symbol;Acc:HGNC:30762]	sp|A6H8Z2|F221B_HUMAN Protein FAM221B OS=Homo sapiens OX=9606 GN=FAM221B PE=1 SV=2	veNOG12956	S	-	-	-	-
ENSBGRG00000016964	69.1536	22.3356	115.972	5.19224	2.37636	1.29918e-05	0.00418083	20	58087708	58088013	+	87	-	-	-	-	-	-	-	-	-	-	-
ENSBGRG00000005124	20.6692	1.3745	39.9639	29.0753	4.86172	1.31047e-05	0.00418083	12	56412517	56433538	+	2619	BPIFB2	GO:0008289;	K25376	BPI fold containing family B member 2 [Source:HGNC Symbol;Acc:HGNC:16177]	sp|Q8N4F0|BPIB2_HUMAN BPI fold-containing family B member 2 OS=Homo sapiens OX=9606 GN=BPIFB2 PE=1 SV=2	veNOG04587	V	-	-	GO:0008289//lipid binding;	-
ENSBGRG00000001999	215.208	88.0747	342.341	3.88694	1.95863	1.34364e-05	0.00421752	4	56032218	56056176	-	3041	HOXA3	GO:0000981;GO:0001525;GO:0001974;GO:0003677;GO:0003700;GO:0003700;GO:0005654;GO:0006355;GO:0008283;GO:0009887;GO:0009952;GO:0010159;GO:0010467;GO:0021615;GO:0030878;GO:0048538;GO:0048645;GO:0048704;GO:0048706;GO:0051216;GO:0060017;GO:0071837;GO:0072089;GO:2000648;GO:0000981;GO:0003677;GO:0006355;	K09303	homeobox A3 [Source:HGNC Symbol;Acc:HGNC:5104]	sp|Q08DG7|HXA3_BOVIN Homeobox protein Hox-A3 OS=Bos taurus OX=9913 GN=HOXA3 PE=2 SV=1	veNOG01173	K	GO:0001525//angiogenesis;GO:0001974//blood vessel remodeling;GO:0006355//regulation of transcription, DNA-templated;GO:0008283//cell population proliferation;GO:0009887//animal organ morphogenesis;GO:0009952//anterior/posterior pattern specification;GO:0010159//specification of animal organ position;GO:0010467//gene expression;GO:0021615//glossopharyngeal nerve morphogenesis;GO:0030878//thyroid g…	GO:0005654//nucleoplasm;	GO:0000981//DNA-binding transcription factor activity, RNA polymerase II-specific;GO:0003677//DNA binding;GO:0003700//DNA-binding transcription factor activity;GO:0003700//DNA-binding transcription factor activity;GO:0071837//HMG box domain binding;GO:0000981//DNA-binding transcription factor activity, RNA polymerase II-specific;GO:0003677//DNA binding;	-
ENSBGRG00000020916	1357.41	472.836	2241.98	4.74155	2.24536	1.41389e-05	0.00434554	11	7667744	7728818	-	2247	PAQR5	GO:0016021;GO:0016021;	K25041	progestin and adipoQ receptor family member 5 [Source:HGNC Symbol;Acc:HGNC:29645]	sp|Q9NXK6|PAQR5_HUMAN Membrane progestin receptor gamma OS=Homo sapiens OX=9606 GN=PAQR5 PE=1 SV=2	veNOG05737	T	-	GO:0016021//integral component of membrane;GO:0016021//integral component of membrane;	-	ko05207(Chemical carcinogenesis - receptor activation)
ENSBGRG00000008136	31.8289	8.69016	54.9677	6.32528	2.66113	1.42909e-05	0.00434554	X	87008915	87019138	-	3444	GDPD2	GO:0005884;GO:0005886;GO:0006629;GO:0008081;GO:0030027;GO:0045669;GO:0090527;GO:0006629;GO:0008081;GO:0006629;GO:0008081;	K01124	glycerophosphodiester phosphodiesterase domain containing 2 [Source:HGNC Symbol;Acc:HGNC:25974]	sp|Q9HCC8|GDPD2_HUMAN Glycerophosphoinositol inositolphosphodiesterase GDPD2 OS=Homo sapiens OX=9606 GN=GDPD2 PE=2 SV=1	veNOG00876	C	GO:0006629//lipid metabolic process;GO:0045669//positive regulation of osteoblast differentiation;GO:0090527//actin filament reorganization;GO:0006629//lipid metabolic process;GO:0006629//lipid metabolic process;	GO:0005884//actin filament;GO:0005886//plasma membrane;GO:0030027//lamellipodium;	GO:0008081//phosphoric diester hydrolase activity;GO:0008081//phosphoric diester hydrolase activity;GO:0008081//phosphoric diester hydrolase activity;	-
ENSBGRG00000021120	106.156	41.0086	171.303	4.17726	2.06256	1.49765e-05	0.00448397	12	70533016	70623722	-	3693	CDH22	GO:0005509;GO:0005886;GO:0007155;GO:0007156;GO:0016020;GO:0098609;GO:0005509;GO:0005886;GO:0007155;GO:0007156;GO:0016020;GO:0098609;GO:0005509;GO:0005886;GO:0007155;GO:0007156;GO:0016020;GO:0098609;	K06812	cadherin 22 [Source:HGNC Symbol;Acc:HGNC:13251]	sp|Q9UJ99|CAD22_HUMAN Cadherin-22 OS=Homo sapiens OX=9606 GN=CDH22 PE=2 SV=2	veNOG13571	S	GO:0007155//cell adhesion;GO:0007156//homophilic cell adhesion via plasma membrane adhesion molecules;GO:0098609//cell-cell adhesion;GO:0007155//cell adhesion;GO:0007156//homophilic cell adhesion via plasma membrane adhesion molecules;GO:0098609//cell-cell adhesion;GO:0007155//cell adhesion;GO:0007156//homophilic cell adhesion via plasma membrane adhesion molecules;GO:0098609//cell-cell adhesion;	GO:0005886//plasma membrane;GO:0016020//membrane;GO:0005886//plasma membrane;GO:0016020//membrane;GO:0005886//plasma membrane;GO:0016020//membrane;	GO:0005509//calcium ion binding;GO:0005509//calcium ion binding;GO:0005509//calcium ion binding;	-
ENSBGRG00000006053	65.9131	110.629	21.1973	0.191607	-2.38378	1.58952e-05	0.00468692	19	14656057	14659178	-	827	-	GO:0002250;GO:0016021;GO:0038023;GO:0048873;	K06457	-	sp|P09564|CD7_HUMAN T-cell antigen CD7 OS=Homo sapiens OX=9606 GN=CD7 PE=1 SV=1	veNOG21413	T	GO:0002250//adaptive immune response;GO:0048873//homeostasis of number of cells within a tissue;	GO:0016021//integral component of membrane;	GO:0038023//signaling receptor activity;	ko04640(Hematopoietic cell lineage)
ENSBGRG00000009116	193.341	80.424	306.257	3.80803	1.92905	1.6405e-05	0.00476504	11	62574099	62575160	-	1062	TMEM30B	GO:0005886;GO:0015247;GO:0015917;GO:0016020;GO:0016021;GO:0070863;GO:1990531;	-	transmembrane protein 30B [Source:HGNC Symbol;Acc:HGNC:27254]	sp|Q3MIR4|CC50B_HUMAN Cell cycle control protein 50B OS=Homo sapiens OX=9606 GN=TMEM30B PE=1 SV=1	veNOG01668	TKD	GO:0015917//aminophospholipid transport;GO:0070863//positive regulation of protein exit from endoplasmic reticulum;	GO:0005886//plasma membrane;GO:0016020//membrane;GO:0016021//integral component of membrane;GO:1990531//phospholipid-translocating ATPase complex;	GO:0015247//aminophospholipid flippase activity;	-
ENSBGRG00000002395	63.8818	22.4545	105.309	4.68989	2.22955	1.80028e-05	0.00515223	7	114591807	114604655	-	792	PRSS51	GO:0004252;GO:0006508;	-	serine protease 51 [Source:HGNC Symbol;Acc:HGNC:37321]	sp|A0A1B0GVH4|PRS51_HUMAN Serine protease-like protein 51 OS=Homo sapiens OX=9606 GN=PRSS51 PE=3 SV=1	COG0225;veNOG02693	OE	GO:0006508//proteolysis;	-	GO:0004252//serine-type endopeptidase activity;	-
ENSBGRG00000016538	257.861	108.296	407.426	3.76216	1.91156	1.83054e-05	0.00516291	29	43443300	43570387	+	5879	-	GO:0005509;	-	-	sp|Q8TDW7|FAT3_HUMAN Protocadherin Fat 3 OS=Homo sapiens OX=9606 GN=FAT3 PE=2 SV=3	veNOG05543	T	-	-	GO:0005509//calcium ion binding;	-
ENSBGRG00000002322	186.794	63.6931	309.895	4.86543	2.28257	1.90981e-05	0.00530953	3	108850396	108850911	+	285	P3R3URF	-	-	PIK3R3 upstream reading frame [Source:HGNC Symbol;Acc:HGNC:53451]	sp|A0A087WWA1|P3URF_HUMAN PIK3R3 upstream open reading frame protein OS=Homo sapiens OX=9606 GN=P3R3URF PE=4 SV=1	veNOG33251;veNOG00992;euNOG43602	TS	-	-	-	-
ENSBGRG00000005383	1235.35	434.794	2035.91	4.68247	2.22727	1.94877e-05	0.00534155	15	71841021	72066010	-	5269	DGKH	GO:0003951;GO:0004143;GO:0004143;GO:0005515;GO:0005737;GO:0005768;GO:0005886;GO:0007165;GO:0007205;GO:0007205;GO:0016301;GO:0043231;GO:0046473;GO:0003951;GO:0004143;GO:0007165;GO:0007205;GO:0016301;	K00901	diacylglycerol kinase eta [Source:HGNC Symbol;Acc:HGNC:2854]	sp|Q86XP1|DGKH_HUMAN Diacylglycerol kinase eta OS=Homo sapiens OX=9606 GN=DGKH PE=1 SV=1	veNOG07157	I	GO:0007165//signal transduction;GO:0007205//protein kinase C-activating G protein-coupled receptor signaling pathway;GO:0007205//protein kinase C-activating G protein-coupled receptor signaling pathway;GO:0046473//phosphatidic acid metabolic process;GO:0007165//signal transduction;GO:0007205//protein kinase C-activating G protein-coupled receptor signaling pathway;	GO:0005737//cytoplasm;GO:0005768//endosome;GO:0005886//plasma membrane;GO:0043231//intracellular membrane-bounded organelle;	GO:0003951//NAD+ kinase activity;GO:0004143//diacylglycerol kinase activity;GO:0004143//diacylglycerol kinase activity;GO:0005515//protein binding;GO:0016301//kinase activity;GO:0003951//NAD+ kinase activity;GO:0004143//diacylglycerol kinase activity;GO:0016301//kinase activity;	ko05231(Choline metabolism in cancer);ko04361(Axon regeneration);ko04072(Phospholipase D signaling pathway);ko04070(Phosphatidylinositol signaling system);ko00564(Glycerophospholipid metabolism);ko00561(Glycerolipid metabolism)
ENSBGRG00000018114	74.0353	26.9179	121.153	4.50082	2.17019	2.14379e-05	0.00579448	26	16755204	16785071	-	1981	-	GO:0004930;GO:0004984;GO:0007186;GO:0016021;	K04257	-	sp|O76100|OR7AA_HUMAN Olfactory receptor 7A10 OS=Homo sapiens OX=9606 GN=OR7A10 PE=3 SV=1	veNOG17668	R	GO:0007186//G protein-coupled receptor signaling pathway;	GO:0016021//integral component of membrane;	GO:0004930//G protein-coupled receptor activity;GO:0004984//olfactory receptor activity;	ko04740(Olfactory transduction)
ENSBGRG00000025716	1041.39	367.844	1714.93	4.6621	2.22098	2.29614e-05	0.00612127	26	2536256	2540842	+	1161	ANKRD61	GO:0005515;GO:0005654;	-	ankyrin repeat domain 61 [Source:HGNC Symbol;Acc:HGNC:22467]	sp|Q2T9W8|ANR61_BOVIN Ankyrin repeat domain-containing protein 61 OS=Bos taurus OX=9913 GN=ANKRD61 PE=2 SV=1	veNOG01002	M	-	GO:0005654//nucleoplasm;	GO:0005515//protein binding;	-
ENSBGRG00000022671	47.3449	15.7956	78.8942	4.99468	2.32039	2.48686e-05	0.00647062	13	17585268	17674572	-	3319	PAMR1	GO:0004252;GO:0005509;GO:0006508;GO:0004252;GO:0005509;GO:0006508;GO:0004252;GO:0005509;GO:0006508;	K24362	peptidase domain containing associated with muscle regeneration 1 [Source:HGNC Symbol;Acc:HGNC:24554]	sp|Q5E9P5|PAMR1_BOVIN Inactive serine protease PAMR1 OS=Bos taurus OX=9913 GN=PAMR1 PE=2 SV=1	veNOG04719	O	GO:0006508//proteolysis;GO:0006508//proteolysis;GO:0006508//proteolysis;	-	GO:0004252//serine-type endopeptidase activity;GO:0005509//calcium ion binding;GO:0004252//serine-type endopeptidase activity;GO:0005509//calcium ion binding;GO:0004252//serine-type endopeptidase activity;GO:0005509//calcium ion binding;	-
ENSBGRG00000011503	73.779	26.3607	121.197	4.59766	2.2009	2.52396e-05	0.00647062	12	35431564	35453610	-	1684	-	GO:0016491;	-	-	sp|P52897|PGFS2_BOVIN Prostaglandin F synthase 2 OS=Bos taurus OX=9913 PE=2 SV=1	veNOG04701	C	-	-	GO:0016491//oxidoreductase activity;	-
ENSBGRG00000018664	434.137	192.471	675.803	3.5112	1.81196	2.52694e-05	0.00647062	4	8343848	8344732	-	885	-	GO:0005525;	-	-	sp|Q8NHV1|GIMA7_HUMAN GTPase IMAP family member 7 OS=Homo sapiens OX=9606 GN=GIMAP7 PE=1 SV=1	veNOG08857	R	-	-	GO:0005525//GTP binding;	-
ENSBGRG00000024642	863.085	1482.14	244.032	0.164649	-2.60254	2.57389e-05	0.00650525	23	49932829	49988613	+	2690	C7	GO:0005515;GO:0005579;GO:0006955;GO:0006956;GO:0005515;GO:0005579;GO:0005579;GO:0006955;GO:0006956;	K03996	complement C7 [Source:HGNC Symbol;Acc:HGNC:1346]	sp|Q29RQ1|CO7_BOVIN Complement component C7 OS=Bos taurus OX=9913 GN=C7 PE=2 SV=1	veNOG01615	O	GO:0006955//immune response;GO:0006956//complement activation;GO:0006955//immune response;GO:0006956//complement activation;	GO:0005579//membrane attack complex;GO:0005579//membrane attack complex;GO:0005579//membrane attack complex;	GO:0005515//protein binding;GO:0005515//protein binding;	ko05322(Systemic lupus erythematosus);ko05171(Coronavirus disease - COVID-19);ko05020(Prion disease);ko04610(Complement and coagulation cascades)
ENSBGRG00000012942	848.963	284.643	1413.28	4.96511	2.31183	2.72887e-05	0.00680853	22	9326860	9330317	-	2132	-	GO:0004252;GO:0006508;	-	-	sp|Q402U7|PRS44_MOUSE Serine protease 44 OS=Mus musculus OX=10090 GN=Prss44 PE=2 SV=1	veNOG11146;veNOG07970	O	GO:0006508//proteolysis;	-	GO:0004252//serine-type endopeptidase activity;	-
ENSBGRG00000006023	99.3439	162.307	36.3813	0.224152	-2.15745	2.83039e-05	0.00697244	9	27576954	27591282	-	1330	FHL2	GO:0000122;GO:0000122;GO:0001649;GO:0003714;GO:0005634;GO:0006357;GO:0009725;GO:0030018;GO:0042802;GO:0043066;GO:0043425;GO:0055014;GO:0055015;GO:0060347;GO:0070885;	K14380	four and a half LIM domains 2 [Source:HGNC Symbol;Acc:HGNC:3703]	sp|Q2KI95|FHL2_BOVIN Four and a half LIM domains protein 2 OS=Bos taurus OX=9913 GN=FHL2 PE=2 SV=1	veNOG03856	TZ	GO:0000122//negative regulation of transcription by RNA polymerase II;GO:0000122//negative regulation of transcription by RNA polymerase II;GO:0001649//osteoblast differentiation;GO:0006357//regulation of transcription by RNA polymerase II;GO:0009725//response to hormone;GO:0043066//negative regulation of apoptotic process;GO:0055014//atrial cardiac muscle cell development;GO:0055015//ventricular…	GO:0005634//nucleus;GO:0030018//Z disc;	GO:0003714//transcription corepressor activity;GO:0042802//identical protein binding;GO:0043425//bHLH transcription factor binding;	ko04380(Osteoclast differentiation)
ENSBGRG00000014136	186.063	78.2172	293.909	3.75761	1.90981	3.01655e-05	0.00733813	3	114048020	114110747	+	7316	HIVEP3	GO:0003677;GO:0005634;GO:0035914;GO:0045893;	K09239	HIVEP zinc finger 3 [Source:HGNC Symbol;Acc:HGNC:13561]	sp|Q5T1R4|ZEP3_HUMAN Transcription factor HIVEP3 OS=Homo sapiens OX=9606 GN=HIVEP3 PE=2 SV=1	veNOG04076	K	GO:0035914//skeletal muscle cell differentiation;GO:0045893//positive regulation of transcription, DNA-templated;	GO:0005634//nucleus;	GO:0003677//DNA binding;	-
ENSBGRG00000024431	1981.83	861.504	3102.16	3.60087	1.84834	3.16795e-05	0.0076113	18	18376801	18471184	-	3234	AGO2	GO:0000340;GO:0000932;GO:0000993;GO:0001046;GO:0003676;GO:0003723;GO:0003725;GO:0003727;GO:0003729;GO:0004521;GO:0004521;GO:0005515;GO:0005634;GO:0005634;GO:0005737;GO:0005829;GO:0005829;GO:0005844;GO:0005845;GO:0006355;GO:0008022;GO:0009791;GO:0010501;GO:0010586;GO:0010628;GO:0016442;GO:0016442;GO:0016442;GO:0030422;GO:0030425;GO:0031047;GO:0031047;GO:0031054;GO:0031054;GO:0035196;GO:0035196;GO:…	K11593	argonaute RISC catalytic component 2 [Source:HGNC Symbol;Acc:HGNC:3263]	sp|Q6QME8|AGO2_BOVIN Protein argonaute-2 OS=Bos taurus OX=9913 GN=AGO2 PE=2 SV=1	veNOG03116	J	GO:0006355//regulation of transcription, DNA-templated;GO:0009791//post-embryonic development;GO:0010501//RNA secondary structure unwinding;GO:0010586//miRNA metabolic process;GO:0010628//positive regulation of gene expression;GO:0030422//production of siRNA involved in RNA interference;GO:0031047//gene silencing by RNA;GO:0031047//gene silencing by RNA;GO:0031054//pre-miRNA processing;GO:0031054…	GO:0000932//P-body;GO:0005634//nucleus;GO:0005634//nucleus;GO:0005737//cytoplasm;GO:0005829//cytosol;GO:0005829//cytosol;GO:0005844//polysome;GO:0005845//mRNA cap binding complex;GO:0016442//RISC complex;GO:0016442//RISC complex;GO:0016442//RISC complex;GO:0030425//dendrite;GO:0036464//cytoplasmic ribonucleoprotein granule;GO:0070062//extracellular exosome;GO:0070578//RISC-loading complex;GO:1990…	GO:0000340//RNA 7-methylguanosine cap binding;GO:0000993//RNA polymerase II complex binding;GO:0001046//core promoter sequence-specific DNA binding;GO:0003676//nucleic acid binding;GO:0003723//RNA binding;GO:0003725//double-stranded RNA binding;GO:0003727//single-stranded RNA binding;GO:0003729//mRNA binding;GO:0004521//endoribonuclease activity;GO:0004521//endoribonuclease activity;GO:0005515//p…	ko04361(Axon regeneration)
ENSBGRG00000002524	485.898	167.257	804.539	4.81018	2.26609	3.46983e-05	0.00814923	4	280182	291263	-	2696	-	GO:0004252;GO:0005794;GO:0006508;GO:0004252;GO:0006508;	-	-	sp|Q8IYP2|PRS58_HUMAN Serine protease 58 OS=Homo sapiens OX=9606 GN=PRSS58 PE=2 SV=1	veNOG13689	E	GO:0006508//proteolysis;GO:0006508//proteolysis;	GO:0005794//Golgi apparatus;	GO:0004252//serine-type endopeptidase activity;GO:0004252//serine-type endopeptidase activity;	-
ENSBGRG00000005943	170.577	67.623	273.531	4.04494	2.01612	3.51015e-05	0.00814923	9	93078350	93263310	+	3332	CAPN13	GO:0004198;GO:0005509;GO:0006508;GO:0004198;GO:0005509;GO:0006508;GO:0004198;GO:0005509;GO:0006508;	K08581	calpain 13 [Source:HGNC Symbol;Acc:HGNC:16663]	sp|Q5BK10|CAN13_RAT Calpain-13 OS=Rattus norvegicus OX=10116 GN=Capn13 PE=2 SV=1	veNOG11709	OT	GO:0006508//proteolysis;GO:0006508//proteolysis;GO:0006508//proteolysis;	-	GO:0004198//calcium-dependent cysteine-type endopeptidase activity;GO:0005509//calcium ion binding;GO:0004198//calcium-dependent cysteine-type endopeptidase activity;GO:0005509//calcium ion binding;GO:0004198//calcium-dependent cysteine-type endopeptidase activity;GO:0005509//calcium ion binding;	-
ENSBGRG00000013694	223.208	72.7267	373.689	5.13826	2.36128	3.51747e-05	0.00814923	20	57577983	57579264	+	501	CLDND2	GO:0016021;	-	claudin domain containing 2 [Source:HGNC Symbol;Acc:HGNC:28511]	sp|Q8NHS1|CLDN2_HUMAN Claudin domain-containing protein 2 OS=Homo sapiens OX=9606 GN=CLDND2 PE=1 SV=1	veNOG20911	R	-	GO:0016021//integral component of membrane;	-	-
ENSBGRG00000011775	233.799	71.363	396.235	5.55239	2.47311	3.59561e-05	0.00823226	16	63813522	63949094	+	6395	NOS1	GO:0001666;GO:0004517;GO:0004517;GO:0005515;GO:0005516;GO:0005654;GO:0005886;GO:0006809;GO:0009408;GO:0010181;GO:0016491;GO:0016529;GO:0020037;GO:0033138;GO:0033555;GO:0042311;GO:0042383;GO:0050660;GO:0050661;GO:0004517;GO:0005515;GO:0005516;GO:0006809;GO:0010181;GO:0016491;GO:0020037;GO:0050660;GO:0050661;GO:0004517;GO:0005515;GO:0005516;GO:0006809;GO:0010181;GO:0016491;GO:0020037;GO:0050660;GO:…	K13240	nitric oxide synthase 1 [Source:HGNC Symbol;Acc:HGNC:7872]	sp|P29475|NOS1_HUMAN Nitric oxide synthase, brain OS=Homo sapiens OX=9606 GN=NOS1 PE=1 SV=2	veNOG00439	C	GO:0001666//response to hypoxia;GO:0006809//nitric oxide biosynthetic process;GO:0009408//response to heat;GO:0033138//positive regulation of peptidyl-serine phosphorylation;GO:0033555//multicellular organismal response to stress;GO:0042311//vasodilation;GO:0006809//nitric oxide biosynthetic process;GO:0006809//nitric oxide biosynthetic process;	GO:0005654//nucleoplasm;GO:0005886//plasma membrane;GO:0016529//sarcoplasmic reticulum;GO:0042383//sarcolemma;	GO:0004517//nitric-oxide synthase activity;GO:0004517//nitric-oxide synthase activity;GO:0005515//protein binding;GO:0005516//calmodulin binding;GO:0010181//FMN binding;GO:0016491//oxidoreductase activity;GO:0020037//heme binding;GO:0050660//flavin adenine dinucleotide binding;GO:0050661//NADP binding;GO:0004517//nitric-oxide synthase activity;GO:0005515//protein binding;GO:0005516//calmodulin bi…	ko05022(Pathways of neurodegeneration - multiple diseases);ko05014(Amyotrophic lateral sclerosis);ko05010(Alzheimer disease);ko04970(Salivary secretion);ko04926(Relaxin signaling pathway);ko04730(Long-term depression);ko04713(Circadian entrainment);ko04371(Apelin signaling pathway);ko04145(Phagosome);ko04020(Calcium signaling pathway);ko00330(Arginine and proline metabolism);ko00220(Arginine bios…
ENSBGRG00000009512	96.859	34.887	158.831	4.55273	2.18673	3.66748e-05	0.00829918	14	28576837	28605944	-	438	C1orf100	-	-	chromosome 1 open reading frame 100 [Source:HGNC Symbol;Acc:HGNC:30435]	sp|Q32L72|CA100_BOVIN Uncharacterized protein C1orf100 homolog OS=Bos taurus OX=9913 PE=2 SV=1	veNOG18232	S	-	-	-	-
ENSBGRG00000001782	131.379	55.5903	207.168	3.72669	1.8979	3.76451e-05	0.00841795	2	87727149	89013890	-	14388	LRP1B	GO:0005509;GO:0005515;GO:0043235;GO:0005509;GO:0005515;GO:0005509;GO:0005515;GO:0005509;	K20049	LDL receptor related protein 1B [Source:HGNC Symbol;Acc:HGNC:6693]	sp|Q9NZR2|LRP1B_HUMAN Low-density lipoprotein receptor-related protein 1B OS=Homo sapiens OX=9606 GN=LRP1B PE=1 SV=2	veNOG07094	T	-	GO:0043235//receptor complex;	GO:0005509//calcium ion binding;GO:0005515//protein binding;GO:0005509//calcium ion binding;GO:0005515//protein binding;GO:0005509//calcium ion binding;GO:0005515//protein binding;GO:0005509//calcium ion binding;	-
ENSBGRG00000010810	49.5791	16.8032	82.355	4.90114	2.29312	3.8117e-05	0.00841795	5	121549980	121556528	+	606	-	-	-	-	-	veNOG22814	S	-	-	-	-
ENSBGRG00000016605	239.669	379.786	99.5521	0.262127	-1.93166	3.85692e-05	0.00841795	21	15576868	15652820	-	5888	MOCOS	GO:0003824;GO:0006777;GO:0008265;GO:0030151;GO:0030170;GO:0003824;GO:0006777;GO:0008265;GO:0030151;GO:0030170;GO:0003824;GO:0006777;GO:0008265;GO:0030151;GO:0030170;GO:0003824;GO:0006777;GO:0008265;GO:0030151;GO:0030170;GO:0003824;GO:0006777;GO:0008265;GO:0008265;GO:0030151;GO:0030170;GO:0043545;GO:0003824;GO:0006777;GO:0008265;GO:0030151;GO:0030170;GO:0003824;GO:0006777;GO:0008265;GO:0030151;GO:…	K15631	molybdenum cofactor sulfurase [Source:HGNC Symbol;Acc:HGNC:18234]	sp|Q9N0E7|MOCOS_BOVIN Molybdenum cofactor sulfurase OS=Bos taurus OX=9913 GN=MOCOS PE=2 SV=3	veNOG12130	H	GO:0006777//Mo-molybdopterin cofactor biosynthetic process;GO:0006777//Mo-molybdopterin cofactor biosynthetic process;GO:0006777//Mo-molybdopterin cofactor biosynthetic process;GO:0006777//Mo-molybdopterin cofactor biosynthetic process;GO:0006777//Mo-molybdopterin cofactor biosynthetic process;GO:0043545//molybdopterin cofactor metabolic process;GO:0006777//Mo-molybdopterin cofactor biosynthetic …	-	GO:0003824//catalytic activity;GO:0008265//Mo-molybdopterin cofactor sulfurase activity;GO:0030151//molybdenum ion binding;GO:0030170//pyridoxal phosphate binding;GO:0003824//catalytic activity;GO:0008265//Mo-molybdopterin cofactor sulfurase activity;GO:0030151//molybdenum ion binding;GO:0030170//pyridoxal phosphate binding;GO:0003824//catalytic activity;GO:0008265//Mo-molybdopterin cofactor sulf…	ko00790(Folate biosynthesis)
ENSBGRG00000018513	281.14	123.826	438.455	3.5409	1.82412	3.893e-05	0.00841795	25	13438603	13541629	-	2162	HTR7	GO:0004930;GO:0004993;GO:0005887;GO:0006939;GO:0007186;GO:0007268;GO:0007623;GO:0016021;GO:0042310;GO:0004930;GO:0004993;GO:0006939;GO:0007186;GO:0007268;GO:0007623;GO:0016021;GO:0042310;	K04163	5-hydroxytryptamine receptor 7 [Source:HGNC Symbol;Acc:HGNC:5302]	sp|P34969|5HT7R_HUMAN 5-hydroxytryptamine receptor 7 OS=Homo sapiens OX=9606 GN=HTR7 PE=1 SV=2	veNOG03610	T	GO:0006939//smooth muscle contraction;GO:0007186//G protein-coupled receptor signaling pathway;GO:0007268//chemical synaptic transmission;GO:0007623//circadian rhythm;GO:0042310//vasoconstriction;GO:0006939//smooth muscle contraction;GO:0007186//G protein-coupled receptor signaling pathway;GO:0007268//chemical synaptic transmission;GO:0007623//circadian rhythm;GO:0042310//vasoconstriction;	GO:0005887//integral component of plasma membrane;GO:0016021//integral component of membrane;GO:0016021//integral component of membrane;	GO:0004930//G protein-coupled receptor activity;GO:0004993//G protein-coupled serotonin receptor activity;GO:0004930//G protein-coupled receptor activity;GO:0004993//G protein-coupled serotonin receptor activity;	ko04726(Serotonergic synapse);ko04361(Axon regeneration);ko04080(Neuroactive ligand-receptor interaction);ko04020(Calcium signaling pathway);ko04014(Ras signaling pathway)
ENSBGRG00000011492	83.7467	136.755	30.7386	0.224772	-2.15347	4.00001e-05	0.00855074	9	66633910	66645858	-	1917	SULT1C4	GO:0008146;GO:0008146;GO:0004062;GO:0005829;GO:0006068;GO:0006805;GO:0008146;GO:0008146;GO:0009812;GO:0044598;GO:0050427;GO:0051923;GO:0008146;	K01025	sulfotransferase family 1C member 4 [Source:HGNC Symbol;Acc:HGNC:11457]	sp|O75897|ST1C4_HUMAN Sulfotransferase 1C4 OS=Homo sapiens OX=9606 GN=SULT1C4 PE=1 SV=2	veNOG00889	R	GO:0006068//ethanol catabolic process;GO:0006805//xenobiotic metabolic process;GO:0009812//flavonoid metabolic process;GO:0044598//doxorubicin metabolic process;GO:0050427//3'-phosphoadenosine 5'-phosphosulfate metabolic process;GO:0051923//sulfation;	GO:0005829//cytosol;	GO:0008146//sulfotransferase activity;GO:0008146//sulfotransferase activity;GO:0004062//aryl sulfotransferase activity;GO:0008146//sulfotransferase activity;GO:0008146//sulfotransferase activity;GO:0008146//sulfotransferase activity;	-
ENSBGRG00000013483	47.4839	16.3603	78.6076	4.80478	2.26447	4.07753e-05	0.00855074	20	64437892	64456627	+	2085	-	-	K06499	-	sp|Q3KPI0|CEA21_HUMAN Carcinoembryonic antigen-related cell adhesion molecule 21 OS=Homo sapiens OX=9606 GN=CEACAM21 PE=2 SV=2	veNOG23152;veNOG12561;veNOG18626	T	-	-	-	-
ENSBGRG00000022906	266.283	101.927	430.638	4.22496	2.07894	4.15683e-05	0.00855074	12	48064282	48069734	+	3174	HRH3	GO:0001505;GO:0004930;GO:0004969;GO:0007186;GO:0016021;GO:0001505;GO:0004930;GO:0004969;GO:0007186;GO:0016021;	K04151	histamine receptor H3 [Source:HGNC Symbol;Acc:HGNC:5184]	sp|Q9JI35|HRH3_CAVPO Histamine H3 receptor OS=Cavia porcellus OX=10141 GN=HRH3 PE=2 SV=2	veNOG10334	T	GO:0001505//regulation of neurotransmitter levels;GO:0007186//G protein-coupled receptor signaling pathway;GO:0001505//regulation of neurotransmitter levels;GO:0007186//G protein-coupled receptor signaling pathway;	GO:0016021//integral component of membrane;GO:0016021//integral component of membrane;	GO:0004930//G protein-coupled receptor activity;GO:0004969//histamine receptor activity;GO:0004930//G protein-coupled receptor activity;GO:0004969//histamine receptor activity;	ko04080(Neuroactive ligand-receptor interaction)
ENSBGRG00000026871	375.55	145.146	605.954	4.17479	2.0617	4.16127e-05	0.00855074	20	34627987	34642868	-	2544	CDH15	GO:0005509;GO:0005886;GO:0007155;GO:0007156;GO:0016020;GO:0098609;GO:0005509;GO:0005886;GO:0007155;GO:0007156;GO:0016020;GO:0098609;GO:0005509;GO:0005794;GO:0005886;GO:0005886;GO:0005901;GO:0007155;GO:0007156;GO:0016020;GO:0031594;GO:0098609;	K06809	cadherin 15 [Source:HGNC Symbol;Acc:HGNC:1754]	sp|P55291|CAD15_HUMAN Cadherin-15 OS=Homo sapiens OX=9606 GN=CDH15 PE=1 SV=1	veNOG07196	S	GO:0007155//cell adhesion;GO:0007156//homophilic cell adhesion via plasma membrane adhesion molecules;GO:0098609//cell-cell adhesion;GO:0007155//cell adhesion;GO:0007156//homophilic cell adhesion via plasma membrane adhesion molecules;GO:0098609//cell-cell adhesion;GO:0007155//cell adhesion;GO:0007156//homophilic cell adhesion via plasma membrane adhesion molecules;GO:0098609//cell-cell adhesion;	GO:0005886//plasma membrane;GO:0016020//membrane;GO:0005886//plasma membrane;GO:0016020//membrane;GO:0005794//Golgi apparatus;GO:0005886//plasma membrane;GO:0005886//plasma membrane;GO:0005901//caveola;GO:0016020//membrane;GO:0031594//neuromuscular junction;	GO:0005509//calcium ion binding;GO:0005509//calcium ion binding;GO:0005509//calcium ion binding;	ko04514(Cell adhesion molecules)
ENSBGRG00000020812	2095.13	3275.47	914.787	0.279284	-1.84019	4.17409e-05	0.00855074	24	6452727	6456810	+	1617	-	GO:0006955;GO:0019882;GO:0006955;GO:0019882;GO:0006955;GO:0019882;GO:0006955;GO:0019882;	K06751	-	sp|P13753|HA1B_BOVIN BOLA class I histocompatibility antigen, alpha chain BL3-7 OS=Bos taurus OX=9913 PE=2 SV=1	veNOG06179	S	GO:0006955//immune response;GO:0019882//antigen processing and presentation;GO:0006955//immune response;GO:0019882//antigen processing and presentation;GO:0006955//immune response;GO:0019882//antigen processing and presentation;GO:0006955//immune response;GO:0019882//antigen processing and presentation;	-	-	ko05416(Viral myocarditis);ko05332(Graft-versus-host disease);ko05330(Allograft rejection);ko05320(Autoimmune thyroid disease);ko05203(Viral carcinogenesis);ko05170(Human immunodeficiency virus 1 infection);ko05169(Epstein-Barr virus infection);ko05168(Herpes simplex virus 1 infection);ko05167(Kaposi sarcoma-associated herpesvirus infection);ko05166(Human T-cell leukemia virus 1 infection);ko0516…
ENSBGRG00000017452	6.84617	0	13.6923	Inf	Inf	4.30623e-05	0.00872062	27	1298931	1368616	+	2623	TRIM67	GO:0005515;GO:0005737;GO:0008270;GO:0010976;GO:0046580;GO:0046872;GO:2000060;GO:0005515;GO:0008270;	-	tripartite motif containing 67 [Source:HGNC Symbol;Acc:HGNC:31859]	sp|Q6ZTA4|TRI67_HUMAN Tripartite motif-containing protein 67 OS=Homo sapiens OX=9606 GN=TRIM67 PE=2 SV=3	veNOG08002	S	GO:0010976//positive regulation of neuron projection development;GO:0046580//negative regulation of Ras protein signal transduction;GO:2000060//positive regulation of ubiquitin-dependent protein catabolic process;	GO:0005737//cytoplasm;	GO:0005515//protein binding;GO:0008270//zinc ion binding;GO:0046872//metal ion binding;GO:0005515//protein binding;GO:0008270//zinc ion binding;	-
ENSBGRG00000020808	195.695	314.809	76.5817	0.243264	-2.03941	4.34664e-05	0.00872062	3	128494522	128537027	+	939	RAMP1	GO:0001525;GO:0001635;GO:0005886;GO:0006816;GO:0006886;GO:0007186;GO:0007189;GO:0008277;GO:0009986;GO:0015026;GO:0015026;GO:0015031;GO:0016021;GO:0031623;GO:0043235;GO:0060050;GO:0072659;GO:0097643;GO:0097647;GO:0150056;GO:1990406;GO:1990407;GO:1990408;	K08447	receptor activity modifying protein 1 [Source:HGNC Symbol;Acc:HGNC:9843]	sp|Q867C0|RAMP1_PIG Receptor activity-modifying protein 1 OS=Sus scrofa OX=9823 GN=RAMP1 PE=2 SV=1	veNOG22548	T	GO:0001525//angiogenesis;GO:0006816//calcium ion transport;GO:0006886//intracellular protein transport;GO:0007186//G protein-coupled receptor signaling pathway;GO:0007189//adenylate cyclase-activating G protein-coupled receptor signaling pathway;GO:0008277//regulation of G protein-coupled receptor signaling pathway;GO:0015031//protein transport;GO:0031623//receptor internalization;GO:0060050//pos…	GO:0005886//plasma membrane;GO:0009986//cell surface;GO:0016021//integral component of membrane;GO:0043235//receptor complex;GO:0150056//amylin receptor complex 1;GO:1990406//CGRP receptor complex;	GO:0001635//calcitonin gene-related peptide receptor activity;GO:0015026//coreceptor activity;GO:0015026//coreceptor activity;GO:0097643//amylin receptor activity;GO:1990407//calcitonin gene-related peptide binding;	ko04270(Vascular smooth muscle contraction)
ENSBGRG00000004983	276.274	97.106	455.442	4.69016	2.22964	4.3925e-05	0.00872269	12	56380203	56404332	-	1140	SUN5	GO:0005637;GO:0007283;GO:0007283;GO:0097224;GO:0007283;	K21876	Sad1 and UNC84 domain containing 5 [Source:HGNC Symbol;Acc:HGNC:16252]	sp|Q8TC36|SUN5_HUMAN SUN domain-containing protein 5 OS=Homo sapiens OX=9606 GN=SUN5 PE=1 SV=1	veNOG01921	D	GO:0007283//spermatogenesis;GO:0007283//spermatogenesis;GO:0007283//spermatogenesis;	GO:0005637//nuclear inner membrane;GO:0097224//sperm connecting piece;	-	-
ENSBGRG00000012619	816.111	305.074	1327.15	4.35024	2.1211	4.52746e-05	0.0088999	9	668638	977031	-	5139	TTLL11	GO:0006464;GO:0018095;GO:0036064;GO:0051013;GO:0070740;	K16604	tubulin tyrosine ligase like 11 [Source:HGNC Symbol;Acc:HGNC:18113]	sp|Q8NHH1|TTL11_HUMAN Tubulin polyglutamylase TTLL11 OS=Homo sapiens OX=9606 GN=TTLL11 PE=1 SV=2	veNOG05611	O	GO:0006464//cellular protein modification process;GO:0018095//protein polyglutamylation;GO:0051013//microtubule severing;	GO:0036064//ciliary basal body;	GO:0070740//tubulin-glutamic acid ligase activity;	-
ENSBGRG00000007322	367.864	140.664	595.064	4.23039	2.08079	4.57766e-05	0.00890859	1	106061525	106076614	-	1719	LRRIQ4	GO:0005515;	-	leucine rich repeats and IQ motif containing 4 [Source:HGNC Symbol;Acc:HGNC:34298]	sp|A6NIV6|LRIQ4_HUMAN Leucine-rich repeat and IQ domain-containing protein 4 OS=Homo sapiens OX=9606 GN=LRRIQ4 PE=4 SV=2	veNOG00367	R	-	-	GO:0005515//protein binding;	-
ENSBGRG00000013880	279.126	102.231	456.022	4.46069	2.15727	4.84347e-05	0.0092637	X	109458115	109459615	+	549	-	GO:0004864;GO:0009966;GO:0043666;	K16833	-	sp|O14990|IPP2C_HUMAN Protein phosphatase inhibitor 2 family member C OS=Homo sapiens OX=9606 GN=PPP1R2C PE=1 SV=1	opiNOG57261;veNOG20026	OT	GO:0009966//regulation of signal transduction;GO:0043666//regulation of phosphoprotein phosphatase activity;	-	GO:0004864//protein phosphatase inhibitor activity;	-
ENSBGRG00000004764	294.29	130.683	457.898	3.50387	1.80895	4.85534e-05	0.0092637	5	129443591	129446083	-	1915	-	-	-	-	-	veNOG09311	S	-	-	-	-
ENSBGRG00000025933	100.877	39.7862	161.968	4.07095	2.02537	5.01417e-05	0.00947387	26	17893603	17895927	-	513	MYLPF	GO:0005509;GO:0006936;GO:0007519;GO:0008307;	K12758	myosin light chain, phosphorylatable, fast skeletal muscle [Source:HGNC Symbol;Acc:HGNC:29824]	sp|Q0P571|MLRS_BOVIN Myosin regulatory light chain 2, skeletal muscle isoform OS=Bos taurus OX=9913 GN=MYLPF PE=2 SV=1	veNOG10482	Z	GO:0006936//muscle contraction;GO:0007519//skeletal muscle tissue development;	-	GO:0005509//calcium ion binding;GO:0008307//structural constituent of muscle;	ko05132(Salmonella infection);ko05131(Shigellosis);ko04810(Regulation of actin cytoskeleton);ko04670(Leukocyte transendothelial migration);ko04510(Focal adhesion)
ENSBGRG00000022492	228.631	104.189	353.072	3.38875	1.76075	5.12279e-05	0.00957564	15	67883562	67961778	+	3308	SIAH3	GO:0005515;GO:0005654;GO:0005737;GO:0005739;GO:0006511;GO:0007275;GO:0031647;GO:1903215;GO:0005515;GO:0005737;GO:0006511;GO:0007275;	K22256	siah E3 ubiquitin protein ligase family member 3 [Source:HGNC Symbol;Acc:HGNC:30553]	sp|Q8IW03|SIAH3_HUMAN Seven in absentia homolog 3 OS=Homo sapiens OX=9606 GN=SIAH3 PE=1 SV=3	veNOG06377	O	GO:0006511//ubiquitin-dependent protein catabolic process;GO:0007275//multicellular organism development;GO:0031647//regulation of protein stability;GO:1903215//negative regulation of protein targeting to mitochondrion;GO:0006511//ubiquitin-dependent protein catabolic process;GO:0007275//multicellular organism development;	GO:0005654//nucleoplasm;GO:0005737//cytoplasm;GO:0005739//mitochondrion;GO:0005737//cytoplasm;	GO:0005515//protein binding;GO:0005515//protein binding;	-
ENSBGRG00000022377	684.517	224.479	1144.56	5.09873	2.35014	5.16645e-05	0.00957564	4	125686270	126020937	-	5056	COBL	GO:0000578;GO:0001726;GO:0001757;GO:0001843;GO:0001889;GO:0003779;GO:0003785;GO:0003785;GO:0005884;GO:0005938;GO:0016020;GO:0030036;GO:0030041;GO:0030424;GO:0030425;GO:0030903;GO:0033504;GO:0043025;GO:0044294;GO:0044295;GO:0048471;GO:0048565;GO:0048669;GO:0051639;GO:1900006;GO:1900029;GO:0003779;GO:0003785;GO:0003779;GO:0003785;GO:0003785;	K18623	cordon-bleu WH2 repeat protein [Source:HGNC Symbol;Acc:HGNC:22199]	sp|O75128|COBL_HUMAN Protein cordon-bleu OS=Homo sapiens OX=9606 GN=COBL PE=1 SV=2	veNOG07266	Z	GO:0000578//embryonic axis specification;GO:0001757//somite specification;GO:0001843//neural tube closure;GO:0001889//liver development;GO:0030036//actin cytoskeleton organization;GO:0030041//actin filament polymerization;GO:0030903//notochord development;GO:0033504//floor plate development;GO:0048565//digestive tract development;GO:0048669//collateral sprouting in absence of injury;GO:0051639//a…	GO:0001726//ruffle;GO:0005884//actin filament;GO:0005938//cell cortex;GO:0016020//membrane;GO:0030424//axon;GO:0030425//dendrite;GO:0043025//neuronal cell body;GO:0044294//dendritic growth cone;GO:0044295//axonal growth cone;GO:0048471//perinuclear region of cytoplasm;	GO:0003779//actin binding;GO:0003785//actin monomer binding;GO:0003785//actin monomer binding;GO:0003779//actin binding;GO:0003785//actin monomer binding;GO:0003779//actin binding;GO:0003785//actin monomer binding;GO:0003785//actin monomer binding;	-
ENSBGRG00000024930	1320.34	618.841	2021.85	3.26715	1.70803	5.26239e-05	0.00966145	3	3249263	3253843	-	1259	ISG20L2	GO:0000175;GO:0003676;GO:0000175;GO:0003676;	K18329	interferon stimulated exonuclease gene 20 like 2 [Source:HGNC Symbol;Acc:HGNC:25745]	sp|Q2YDK1|I20L2_BOVIN Interferon-stimulated 20 kDa exonuclease-like 2 OS=Bos taurus OX=9913 GN=ISG20L2 PE=2 SV=1	veNOG10938	L	-	-	GO:0000175//3'-5'-exoribonuclease activity;GO:0003676//nucleic acid binding;GO:0000175//3'-5'-exoribonuclease activity;GO:0003676//nucleic acid binding;	-
ENSBGRG00000009848	1808.77	735.133	2882.4	3.92092	1.97119	5.57158e-05	0.0100819	25	26179460	26263568	+	3410	NEURL1	GO:0004842;GO:0005737;GO:0005886;GO:0005886;GO:0006513;GO:0007288;GO:0007595;GO:0008285;GO:0014069;GO:0030317;GO:0043065;GO:0043197;GO:0043204;GO:0045183;GO:0045741;GO:0045746;GO:0048170;GO:0051491;GO:0060999;GO:0061630;GO:0071230;GO:0090129;GO:0097440;	K01931	neuralized E3 ubiquitin protein ligase 1 [Source:HGNC Symbol;Acc:HGNC:7761]	sp|O76050|NEUL1_HUMAN E3 ubiquitin-protein ligase NEURL1 OS=Homo sapiens OX=9606 GN=NEURL1 PE=2 SV=1	veNOG01150	O	GO:0006513//protein monoubiquitination;GO:0007288//sperm axoneme assembly;GO:0007595//lactation;GO:0008285//negative regulation of cell population proliferation;GO:0030317//flagellated sperm motility;GO:0043065//positive regulation of apoptotic process;GO:0045741//positive regulation of epidermal growth factor-activated receptor activity;GO:0045746//negative regulation of Notch signaling pathway;…	GO:0005737//cytoplasm;GO:0005886//plasma membrane;GO:0005886//plasma membrane;GO:0014069//postsynaptic density;GO:0043197//dendritic spine;GO:0043204//perikaryon;GO:0097440//apical dendrite;	GO:0004842//ubiquitin-protein transferase activity;GO:0045183//translation factor activity, non-nucleic acid binding;GO:0061630//ubiquitin protein ligase activity;	-
ENSBGRG00000022667	545.547	219.621	871.473	3.96809	1.98844	5.5994e-05	0.0100819	22	11890514	11902859	-	2933	CAMKV	GO:0004672;GO:0005524;GO:0006468;GO:0098978;GO:0099159;GO:0004672;GO:0005524;GO:0006468;	K08812	CaM kinase like vesicle associated [Source:HGNC Symbol;Acc:HGNC:28788]	sp|Q63092|CAMKV_RAT CaM kinase-like vesicle-associated protein OS=Rattus norvegicus OX=10116 GN=Camkv PE=1 SV=1	veNOG03333	T	GO:0006468//protein phosphorylation;GO:0099159//regulation of modification of postsynaptic structure;GO:0006468//protein phosphorylation;	GO:0098978//glutamatergic synapse;	GO:0004672//protein kinase activity;GO:0005524//ATP binding;GO:0004672//protein kinase activity;GO:0005524//ATP binding;	-
ENSBGRG00000000695	2387.45	825.554	3949.34	4.78386	2.25818	5.64683e-05	0.0100819	3	115954606	115956157	+	1350	OXCT2	GO:0005739;GO:0008410;GO:0031514;GO:0046952;	K01027	3-oxoacid CoA-transferase 2 [Source:HGNC Symbol;Acc:HGNC:18606]	sp|Q9BYC2|SCOT2_HUMAN Succinyl-CoA:3-ketoacid coenzyme A transferase 2, mitochondrial OS=Homo sapiens OX=9606 GN=OXCT2 PE=2 SV=2	veNOG10885;veNOG17341	C	GO:0046952//ketone body catabolic process;	GO:0005739//mitochondrion;GO:0031514//motile cilium;	GO:0008410//CoA-transferase activity;	ko00650(Butanoate metabolism);ko00280(Valine, leucine and isoleucine degradation)
ENSBGRG00000024193	35.1161	11.1015	59.1306	5.32635	2.41315	5.81947e-05	0.0102345	21	25320174	25637465	+	3088	CHST9	GO:0001537;GO:0001537;GO:0006790;GO:0008146;GO:0016021;GO:0016051;GO:0008146;GO:0016021;GO:0016051;GO:0008146;GO:0016021;GO:0016051;GO:0008146;GO:0016021;GO:0016051;GO:0008146;GO:0016021;GO:0016051;GO:0008146;GO:0016021;GO:0016051;GO:0008146;GO:0016021;GO:0016051;	K09673	carbohydrate sulfotransferase 9 [Source:HGNC Symbol;Acc:HGNC:19898]	sp|Q7L1S5|CHST9_HUMAN Carbohydrate sulfotransferase 9 OS=Homo sapiens OX=9606 GN=CHST9 PE=2 SV=2	veNOG09985	O	GO:0006790//sulfur compound metabolic process;GO:0016051//carbohydrate biosynthetic process;GO:0016051//carbohydrate biosynthetic process;GO:0016051//carbohydrate biosynthetic process;GO:0016051//carbohydrate biosynthetic process;GO:0016051//carbohydrate biosynthetic process;GO:0016051//carbohydrate biosynthetic process;GO:0016051//carbohydrate biosynthetic process;	GO:0016021//integral component of membrane;GO:0016021//integral component of membrane;GO:0016021//integral component of membrane;GO:0016021//integral component of membrane;GO:0016021//integral component of membrane;GO:0016021//integral component of membrane;GO:0016021//integral component of membrane;	GO:0001537//N-acetylgalactosamine 4-O-sulfotransferase activity;GO:0001537//N-acetylgalactosamine 4-O-sulfotransferase activity;GO:0008146//sulfotransferase activity;GO:0008146//sulfotransferase activity;GO:0008146//sulfotransferase activity;GO:0008146//sulfotransferase activity;GO:0008146//sulfotransferase activity;GO:0008146//sulfotransferase activity;GO:0008146//sulfotransferase activity;	ko00513(Various types of N-glycan biosynthesis)
ENSBGRG00000016494	705.3	1095.33	315.274	0.287836	-1.79668	5.85052e-05	0.0102345	14	78941967	79014256	+	4183	PTPRC	GO:0000165;GO:0001779;GO:0001915;GO:0001916;GO:0001960;GO:0002244;GO:0002639;GO:0002711;GO:0002923;GO:0002925;GO:0004725;GO:0004725;GO:0004725;GO:0005102;GO:0005515;GO:0005886;GO:0005886;GO:0005925;GO:0006469;GO:0006470;GO:0006470;GO:0006933;GO:0007159;GO:0008201;GO:0009897;GO:0009986;GO:0009986;GO:0010468;GO:0016311;GO:0016311;GO:0016791;GO:0018108;GO:0019901;GO:0030183;GO:0030217;GO:0030506;GO:…	K06478	protein tyrosine phosphatase receptor type C [Source:HGNC Symbol;Acc:HGNC:9666]	sp|P08575|PTPRC_HUMAN Receptor-type tyrosine-protein phosphatase C OS=Homo sapiens OX=9606 GN=PTPRC PE=1 SV=3	veNOG05085	T	GO:0000165//MAPK cascade;GO:0001779//natural killer cell differentiation;GO:0001915//negative regulation of T cell mediated cytotoxicity;GO:0001916//positive regulation of T cell mediated cytotoxicity;GO:0001960//negative regulation of cytokine-mediated signaling pathway;GO:0002244//hematopoietic progenitor cell differentiation;GO:0002639//positive regulation of immunoglobulin production;GO:00027…	GO:0005886//plasma membrane;GO:0005886//plasma membrane;GO:0005925//focal adhesion;GO:0009897//external side of plasma membrane;GO:0009986//cell surface;GO:0009986//cell surface;GO:0032059//bleb;GO:0045121//membrane raft;GO:0071944//cell periphery;GO:0098857//membrane microdomain;	GO:0004725//protein tyrosine phosphatase activity;GO:0004725//protein tyrosine phosphatase activity;GO:0004725//protein tyrosine phosphatase activity;GO:0005102//signaling receptor binding;GO:0005515//protein binding;GO:0008201//heparin binding;GO:0016791//phosphatase activity;GO:0019901//protein kinase binding;GO:0030506//ankyrin binding;GO:0030507//spectrin binding;GO:0043395//heparan sulfate p…	ko05340(Primary immunodeficiency);ko05132(Salmonella infection);ko04666(Fc gamma R-mediated phagocytosis);ko04660(T cell receptor signaling pathway);ko04514(Cell adhesion molecules)
ENSBGRG00000017101	24.2334	6.20344	42.2633	6.81288	2.76827	5.89004e-05	0.0102345	19	25564543	25595325	+	3615	TNS4	GO:0005515;GO:0005515;GO:0005515;GO:0005515;GO:0005925;GO:0008104;	K18080	tensin 4 [Source:HGNC Symbol;Acc:HGNC:24352]	sp|Q32PJ7|TENS4_BOVIN Tensin-4 OS=Bos taurus OX=9913 GN=TNS4 PE=2 SV=2	veNOG09137	TZ	GO:0008104//protein localization;	GO:0005925//focal adhesion;	GO:0005515//protein binding;GO:0005515//protein binding;GO:0005515//protein binding;GO:0005515//protein binding;	-
ENSBGRG00000008867	8.01784	0.262268	15.7734	60.1423	5.91031	5.96824e-05	0.0102786	11	72207407	72209207	-	540	-	GO:0004222;GO:0006508;GO:0008237;	-	-	sp|Q9UKF5|ADA29_HUMAN Disintegrin and metalloproteinase domain-containing protein 29 OS=Homo sapiens OX=9606 GN=ADAM29 PE=1 SV=3	KOG3607;veNOG06673	O	GO:0006508//proteolysis;	-	GO:0004222//metalloendopeptidase activity;GO:0008237//metallopeptidase activity;	-
ENSBGRG00000001682	22.4463	5.45788	39.4348	7.22529	2.85306	6.18398e-05	0.0103995	5	76968042	76972012	-	717	C1QL4	GO:0005515;GO:0005615;GO:0042802;GO:0045599;GO:0048144;GO:0048147;GO:0070371;GO:0070373;	K23284	complement C1q like 4 [Source:HGNC Symbol;Acc:HGNC:31416]	sp|Q86Z23|C1QL4_HUMAN Complement C1q-like protein 4 OS=Homo sapiens OX=9606 GN=C1QL4 PE=1 SV=1	veNOG09583	R	GO:0045599//negative regulation of fat cell differentiation;GO:0048144//fibroblast proliferation;GO:0048147//negative regulation of fibroblast proliferation;GO:0070371//ERK1 and ERK2 cascade;GO:0070373//negative regulation of ERK1 and ERK2 cascade;	GO:0005615//extracellular space;	GO:0005515//protein binding;GO:0042802//identical protein binding;	-
ENSBGRG00000005582	821.02	302.431	1339.61	4.42948	2.14714	6.19604e-05	0.0103995	12	56804741	56816487	+	828	BPIFA3	GO:0008289;	K25375	BPI fold containing family A member 3 [Source:HGNC Symbol;Acc:HGNC:16204]	sp|Q9BQP9|BPIA3_HUMAN BPI fold-containing family A member 3 OS=Homo sapiens OX=9606 GN=BPIFA3 PE=2 SV=3	veNOG15750	R	-	-	GO:0008289//lipid binding;	-
ENSBGRG00000012128	123.363	45.2816	201.444	4.44869	2.15338	6.27457e-05	0.0103995	27	45743940	45776230	-	5482	OGDHL	GO:0004591;GO:0005759;GO:0006099;GO:0016624;GO:0030976;GO:0004591;GO:0006099;GO:0016624;GO:0030976;	K00164	oxoglutarate dehydrogenase like [Source:HGNC Symbol;Acc:HGNC:25590]	sp|Q9ULD0|OGDHL_HUMAN 2-oxoglutarate dehydrogenase-like, mitochondrial OS=Homo sapiens OX=9606 GN=OGDHL PE=1 SV=3	veNOG02025	G	GO:0006099//tricarboxylic acid cycle;GO:0006099//tricarboxylic acid cycle;	GO:0005759//mitochondrial matrix;	GO:0004591//oxoglutarate dehydrogenase (succinyl-transferring) activity;GO:0016624//oxidoreductase activity, acting on the aldehyde or oxo group of donors, disulfide as acceptor;GO:0030976//thiamine pyrophosphate binding;GO:0004591//oxoglutarate dehydrogenase (succinyl-transferring) activity;GO:0016624//oxidoreductase activity, acting on the aldehyde or oxo group of donors, disulfide as acceptor;…	ko00020(Citrate cycle (TCA cycle))
ENSBGRG00000005578	767.52	305.641	1229.4	4.02235	2.00804	6.30022e-05	0.0103995	11	14473152	14534818	-	2130	BHMT	GO:0005829;GO:0006577;GO:0008270;GO:0008270;GO:0009086;GO:0047150;GO:0047150;GO:0070062;GO:0071266;GO:0071267;	K00544	betaine--homocysteine S-methyltransferase [Source:HGNC Symbol;Acc:HGNC:1047]	sp|Q5I597|BHMT1_BOVIN Betaine--homocysteine S-methyltransferase 1 OS=Bos taurus OX=9913 GN=BHMT PE=2 SV=1	veNOG05549	E	GO:0006577//amino-acid betaine metabolic process;GO:0009086//methionine biosynthetic process;GO:0071266//'de novo' L-methionine biosynthetic process;GO:0071267//L-methionine salvage;	GO:0005829//cytosol;GO:0070062//extracellular exosome;	GO:0008270//zinc ion binding;GO:0008270//zinc ion binding;GO:0047150//betaine-homocysteine S-methyltransferase activity;GO:0047150//betaine-homocysteine S-methyltransferase activity;	ko00270(Cysteine and methionine metabolism);ko00260(Glycine, serine and threonine metabolism)
ENSBGRG00000025424	1702.47	638.745	2766.2	4.33068	2.1146	6.30562e-05	0.0103995	8	17986523	17987773	-	1251	ACTL9	GO:0001669;GO:0001675;GO:0009566;GO:0033011;GO:0061827;	-	actin like 9 [Source:HGNC Symbol;Acc:HGNC:28494]	sp|Q2T9W4|ACTL9_BOVIN Actin-like protein 9 OS=Bos taurus OX=9913 GN=ACTL9 PE=2 SV=1	veNOG17083	Z	GO:0001675//acrosome assembly;GO:0009566//fertilization;	GO:0001669//acrosomal vesicle;GO:0033011//perinuclear theca;GO:0061827//sperm head;	-	-
ENSBGRG00000021331	28.9523	8.77152	49.1331	5.60144	2.4858	6.39292e-05	0.0104548	24	10196207	10203660	+	1737	-	GO:0005125;GO:0005576;GO:0006954;GO:0002225;GO:0005125;GO:0005126;GO:0005576;GO:0005615;GO:0006954;GO:0032755;GO:0042803;GO:0045944;GO:0046982;GO:0050829;GO:0050830;GO:1900017;	K05494	-	sp|Q5BJ95|IL17F_RAT Interleukin-17F OS=Rattus norvegicus OX=10116 GN=Il17f PE=2 SV=2	veNOG21032	R	GO:0006954//inflammatory response;GO:0002225//positive regulation of antimicrobial peptide production;GO:0006954//inflammatory response;GO:0032755//positive regulation of interleukin-6 production;GO:0045944//positive regulation of transcription by RNA polymerase II;GO:0050829//defense response to Gram-negative bacterium;GO:0050830//defense response to Gram-positive bacterium;GO:1900017//positive …	GO:0005576//extracellular region;GO:0005576//extracellular region;GO:0005615//extracellular space;	GO:0005125//cytokine activity;GO:0005125//cytokine activity;GO:0005126//cytokine receptor binding;GO:0042803//protein homodimerization activity;GO:0046982//protein heterodimerization activity;	ko05321(Inflammatory bowel disease);ko04659(Th17 cell differentiation);ko04657(IL-17 signaling pathway);ko04060(Cytokine-cytokine receptor interaction)
ENSBGRG00000013107	184.102	65.1035	303.1	4.65566	2.21899	6.80257e-05	0.0109718	12	59462332	59516400	+	1725	CNBD2	GO:0005829;GO:0007283;GO:0030552;	-	cyclic nucleotide binding domain containing 2 [Source:HGNC Symbol;Acc:HGNC:16145]	sp|Q95JR6|CNBD2_MACFA Cyclic nucleotide-binding domain-containing protein 2 OS=Macaca fascicularis OX=9541 GN=CNBD2 PE=2 SV=1	veNOG02038	T	GO:0007283//spermatogenesis;	GO:0005829//cytosol;	GO:0030552//cAMP binding;	-
ENSBGRG00000022450	71.4001	116.806	25.9939	0.222539	-2.16787	6.8218e-05	0.0109718	27	26566816	26572417	-	2123	PRF1	GO:0001771;GO:0001913;GO:0002357;GO:0002418;GO:0005509;GO:0005509;GO:0005829;GO:0016021;GO:0019835;GO:0022829;GO:0031410;GO:0042802;GO:0044194;GO:0051260;GO:0051607;GO:0051712;	K07818	perforin 1 [Source:HGNC Symbol;Acc:HGNC:9360]	sp|P14222|PERF_HUMAN Perforin-1 OS=Homo sapiens OX=9606 GN=PRF1 PE=1 SV=1	veNOG05509	R	GO:0001771//immunological synapse formation;GO:0001913//T cell mediated cytotoxicity;GO:0002357//defense response to tumor cell;GO:0002418//immune response to tumor cell;GO:0019835//cytolysis;GO:0051260//protein homooligomerization;GO:0051607//defense response to virus;GO:0051712//positive regulation of killing of cells of other organism;	GO:0005829//cytosol;GO:0016021//integral component of membrane;GO:0031410//cytoplasmic vesicle;GO:0044194//cytolytic granule;	GO:0005509//calcium ion binding;GO:0005509//calcium ion binding;GO:0022829//wide pore channel activity;GO:0042802//identical protein binding;	ko05416(Viral myocarditis);ko05332(Graft-versus-host disease);ko05330(Allograft rejection);ko05320(Autoimmune thyroid disease);ko04940(Type I diabetes mellitus);ko04650(Natural killer cell mediated cytotoxicity);ko04210(Apoptosis)
ENSBGRG00000018602	1462.33	682.221	2242.45	3.28698	1.71676	6.93559e-05	0.0110634	24	6134269	6164856	-	3019	GABBR1	GO:0004930;GO:0004965;GO:0004965;GO:0005887;GO:0007186;GO:0007193;GO:0007214;GO:0016021;GO:0038039;GO:1902712;GO:0004930;GO:0004965;GO:0007186;GO:0016021;GO:0004965;GO:0007186;GO:0016021;	K04615	gamma-aminobutyric acid type B receptor subunit 1 [Source:HGNC Symbol;Acc:HGNC:4070]	sp|Q9UBS5|GABR1_HUMAN Gamma-aminobutyric acid type B receptor subunit 1 OS=Homo sapiens OX=9606 GN=GABBR1 PE=1 SV=1	veNOG00205	T	GO:0007186//G protein-coupled receptor signaling pathway;GO:0007193//adenylate cyclase-inhibiting G protein-coupled receptor signaling pathway;GO:0007214//gamma-aminobutyric acid signaling pathway;GO:0007186//G protein-coupled receptor signaling pathway;GO:0007186//G protein-coupled receptor signaling pathway;	GO:0005887//integral component of plasma membrane;GO:0016021//integral component of membrane;GO:0038039//G protein-coupled receptor heterodimeric complex;GO:1902712//G protein-coupled GABA receptor complex;GO:0016021//integral component of membrane;GO:0016021//integral component of membrane;	GO:0004930//G protein-coupled receptor activity;GO:0004965//G protein-coupled GABA receptor activity;GO:0004965//G protein-coupled GABA receptor activity;GO:0004930//G protein-coupled receptor activity;GO:0004965//G protein-coupled GABA receptor activity;GO:0004965//G protein-coupled GABA receptor activity;	ko05032(Morphine addiction);ko04929(GnRH secretion);ko04915(Estrogen signaling pathway);ko04742(Taste transduction);ko04727(GABAergic synapse);ko04080(Neuroactive ligand-receptor interaction);ko04024(cAMP signaling pathway)
ENSBGRG00000021615	1636.9	599.192	2674.6	4.46368	2.15823	7.11364e-05	0.0112552	6	50329931	50373735	-	1353	THEGL	-	-	theg spermatid protein like [Source:HGNC Symbol;Acc:HGNC:43771]	sp|P0DJG4|THEGL_HUMAN Testicular haploid expressed gene protein-like OS=Homo sapiens OX=9606 GN=THEGL PE=2 SV=1	veNOG18884;opiNOG33158	S	-	-	-	-
ENSBGRG00000018416	63.9805	20.5068	107.454	5.23992	2.38955	7.56252e-05	0.0118689	25	9244236	9310401	-	2562	-	GO:0005615;GO:0005739;GO:0005886;GO:0005887;GO:0005901;GO:0016020;GO:0017040;GO:0017040;GO:0044241;GO:0046512;GO:0046513;GO:0046514;GO:0046514;GO:0017040;GO:0046514;GO:0017040;GO:0046514;	K12349	N-acylsphingosine amidohydrolase 2 [Source:HGNC Symbol;Acc:HGNC:18860]	sp|Q9NR71|ASAH2_HUMAN Neutral ceramidase OS=Homo sapiens OX=9606 GN=ASAH2 PE=1 SV=2	veNOG11883	T	GO:0044241//lipid digestion;GO:0046512//sphingosine biosynthetic process;GO:0046513//ceramide biosynthetic process;GO:0046514//ceramide catabolic process;GO:0046514//ceramide catabolic process;GO:0046514//ceramide catabolic process;GO:0046514//ceramide catabolic process;	GO:0005615//extracellular space;GO:0005739//mitochondrion;GO:0005886//plasma membrane;GO:0005887//integral component of plasma membrane;GO:0005901//caveola;GO:0016020//membrane;	GO:0017040//N-acylsphingosine amidohydrolase activity;GO:0017040//N-acylsphingosine amidohydrolase activity;GO:0017040//N-acylsphingosine amidohydrolase activity;GO:0017040//N-acylsphingosine amidohydrolase activity;	ko04071(Sphingolipid signaling pathway);ko00600(Sphingolipid metabolism)
ENSBGRG00000015838	65.2301	108.408	22.0518	0.203414	-2.29751	7.91817e-05	0.0122752	19	10796486	10809328	+	3372	TMC8	GO:0005887;GO:0016021;GO:0001558;GO:0005737;GO:0005783;GO:0005794;GO:0005887;GO:0016021;GO:0031333;GO:0031965;GO:0032091;GO:0043120;GO:0055069;GO:0140311;GO:1902041;GO:0005887;GO:0016021;GO:0005887;GO:0016021;	K21988	transmembrane channel like 8 [Source:HGNC Symbol;Acc:HGNC:20474]	sp|Q8IU68|TMC8_HUMAN Transmembrane channel-like protein 8 OS=Homo sapiens OX=9606 GN=TMC8 PE=1 SV=1	veNOG11280	S	GO:0001558//regulation of cell growth;GO:0031333//negative regulation of protein-containing complex assembly;GO:0032091//negative regulation of protein binding;GO:0055069//zinc ion homeostasis;GO:1902041//regulation of extrinsic apoptotic signaling pathway via death domain receptors;	GO:0005887//integral component of plasma membrane;GO:0016021//integral component of membrane;GO:0005737//cytoplasm;GO:0005783//endoplasmic reticulum;GO:0005794//Golgi apparatus;GO:0005887//integral component of plasma membrane;GO:0016021//integral component of membrane;GO:0031965//nuclear membrane;GO:0005887//integral component of plasma membrane;GO:0016021//integral component of membrane;GO:0005…	GO:0043120//tumor necrosis factor binding;GO:0140311//protein sequestering activity;	-
ENSBGRG00000017385	578.628	203.007	954.249	4.70058	2.23284	7.94756e-05	0.0122752	9	69602881	69606535	-	640	TEX37	GO:0005737;GO:0005829;	-	testis expressed 37 [Source:HGNC Symbol;Acc:HGNC:26341]	sp|A5PJD8|TEX37_BOVIN Testis-expressed sequence 37 protein OS=Bos taurus OX=9913 GN=TEX37 PE=2 SV=1	veNOG12000	S	-	GO:0005737//cytoplasm;GO:0005829//cytosol;	-	-
ENSBGRG00000023514	37.4955	13.1573	61.8337	4.69958	2.23253	8.3723e-05	0.0127996	29	15885351	17084435	-	1126	OPCML	-	K06773	opioid binding protein/cell adhesion molecule like [Source:HGNC Symbol;Acc:HGNC:8143]	sp|P11834|OPCM_BOVIN Opioid-binding protein/cell adhesion molecule OS=Bos taurus OX=9913 GN=OPCML PE=1 SV=1	veNOG00619	T	-	-	-	-
ENSBGRG00000015654	1781.24	643.314	2919.18	4.53772	2.18197	8.41862e-05	0.0127996	19	50639897	50761720	+	2289	RAB11FIP4	GO:0005509;GO:0005768;GO:0030139;GO:0030496;GO:0031267;GO:0032154;GO:0032465;GO:0042803;GO:0055038;	K12485	RAB11 family interacting protein 4 [Source:HGNC Symbol;Acc:HGNC:30267]	sp|Q86YS3|RFIP4_HUMAN Rab11 family-interacting protein 4 OS=Homo sapiens OX=9606 GN=RAB11FIP4 PE=1 SV=1	veNOG09282	DZ	GO:0032465//regulation of cytokinesis;	GO:0005768//endosome;GO:0030139//endocytic vesicle;GO:0030496//midbody;GO:0032154//cleavage furrow;GO:0055038//recycling endosome membrane;	GO:0005509//calcium ion binding;GO:0031267//small GTPase binding;GO:0042803//protein homodimerization activity;	ko04144(Endocytosis)
ENSBGRG00000021406	2453.8	890.812	4016.78	4.50913	2.17285	8.55324e-05	0.0128714	20	7039448	7099630	-	3505	PMFBP1	GO:0005737;GO:0007283;GO:0097224;	K23223	polyamine modulated factor 1 binding protein 1 [Source:HGNC Symbol;Acc:HGNC:17728]	sp|Q8TBY8|PMFBP_HUMAN Polyamine-modulated factor 1-binding protein 1 OS=Homo sapiens OX=9606 GN=PMFBP1 PE=1 SV=3	veNOG04279	K	GO:0007283//spermatogenesis;	GO:0005737//cytoplasm;GO:0097224//sperm connecting piece;	-	-
ENSBGRG00000005286	59.8185	22.1373	97.4998	4.40432	2.13892	8.59815e-05	0.0128714	9	25271679	25339859	+	4128	SLC9A4	GO:0001696;GO:0002068;GO:0005774;GO:0006812;GO:0006814;GO:0006885;GO:0009651;GO:0015299;GO:0015385;GO:0016021;GO:0055075;GO:0055085;	K13961	solute carrier family 9 member A4 [Source:HGNC Symbol;Acc:HGNC:11077]	sp|Q6AI14|SL9A4_HUMAN Sodium/hydrogen exchanger 4 OS=Homo sapiens OX=9606 GN=SLC9A4 PE=2 SV=2	veNOG04287	P	GO:0001696//gastric acid secretion;GO:0002068//glandular epithelial cell development;GO:0006812//cation transport;GO:0006814//sodium ion transport;GO:0006885//regulation of pH;GO:0009651//response to salt stress;GO:0055075//potassium ion homeostasis;GO:0055085//transmembrane transport;	GO:0005774//vacuolar membrane;GO:0016021//integral component of membrane;	GO:0015299//solute:proton antiporter activity;GO:0015385//sodium:proton antiporter activity;	ko04971(Gastric acid secretion)
ENSBGRG00000004519	27.8407	8.59061	47.0908	5.48166	2.45461	8.77128e-05	0.0129285	3	23617995	23620878	+	2342	-	-	-	-	-	veNOG26220	S	-	-	-	-
ENSBGRG00000022013	414.44	124.197	704.682	5.6739	2.50434	8.79608e-05	0.0129285	24	19780473	19784342	+	3273	C6orf132	-	-	chromosome 6 open reading frame 132 [Source:HGNC Symbol;Acc:HGNC:21288]	sp|Q5T0Z8|CF132_HUMAN Uncharacterized protein C6orf132 OS=Homo sapiens OX=9606 GN=C6orf132 PE=1 SV=4	veNOG15845	S	-	-	-	-
ENSBGRG00000004231	691.984	241.798	1142.17	4.72364	2.2399	8.90048e-05	0.0129285	16	44653737	44693869	-	1234	TMEM144	GO:0015144;GO:0016021;GO:0034219;	-	transmembrane protein 144 [Source:HGNC Symbol;Acc:HGNC:25633]	sp|A6QQU6|TM144_BOVIN Transmembrane protein 144 OS=Bos taurus OX=9913 GN=TMEM144 PE=2 SV=1	veNOG10446	S	GO:0034219//carbohydrate transmembrane transport;	GO:0016021//integral component of membrane;	GO:0015144//carbohydrate transmembrane transporter activity;	-
ENSBGRG00000008077	773.602	362.845	1184.36	3.2641	1.70668	8.90204e-05	0.0129285	3	119628396	119647550	-	3384	SH3D21	GO:0005515;GO:0005654;GO:0005886;GO:0005515;	K23715	SH3 domain containing 21 [Source:HGNC Symbol;Acc:HGNC:26236]	sp|A4FU49|SH321_HUMAN SH3 domain-containing protein 21 OS=Homo sapiens OX=9606 GN=SH3D21 PE=2 SV=2	veNOG15527	T	-	GO:0005654//nucleoplasm;GO:0005886//plasma membrane;	GO:0005515//protein binding;GO:0005515//protein binding;	-
ENSBGRG00000026267	60.695	24.0839	97.3061	4.0403	2.01446	9.05633e-05	0.0130552	27	38000130	39358808	+	2245	NRG3	GO:0005102;GO:0005615;GO:0007389;GO:0007399;GO:0021842;GO:0030879;GO:0035556;GO:0038130;GO:0038138;GO:0045499;GO:0048018;GO:0050804;GO:0060596;GO:0098978;GO:2001223;GO:0005102;GO:0007399;GO:0005102;GO:0007399;	K05457	neuregulin 3 [Source:HGNC Symbol;Acc:HGNC:7999]	sp|P56975|NRG3_HUMAN Pro-neuregulin-3, membrane-bound isoform OS=Homo sapiens OX=9606 GN=NRG3 PE=1 SV=1	veNOG08246	T	GO:0007389//pattern specification process;GO:0007399//nervous system development;GO:0021842//chemorepulsion involved in interneuron migration from the subpallium to the cortex;GO:0030879//mammary gland development;GO:0035556//intracellular signal transduction;GO:0038130//ERBB4 signaling pathway;GO:0038138//ERBB4-ERBB4 signaling pathway;GO:0050804//modulation of chemical synaptic transmission;GO:0…	GO:0005615//extracellular space;GO:0098978//glutamatergic synapse;	GO:0005102//signaling receptor binding;GO:0045499//chemorepellent activity;GO:0048018//receptor ligand activity;GO:0005102//signaling receptor binding;GO:0005102//signaling receptor binding;	ko05014(Amyotrophic lateral sclerosis);ko04012(ErbB signaling pathway)
ENSBGRG00000021009	63.9491	23.7101	104.188	4.39426	2.13562	9.47462e-05	0.0135578	20	59971485	59980711	+	1470	FAM83E	GO:0019901;	K23930	family with sequence similarity 83 member E [Source:HGNC Symbol;Acc:HGNC:25972]	sp|Q2M2I3|FA83E_HUMAN Protein FAM83E OS=Homo sapiens OX=9606 GN=FAM83E PE=1 SV=2	veNOG03569	S	-	-	GO:0019901//protein kinase binding;	-
ENSBGRG00000020479	1046.83	372.722	1720.94	4.61723	2.20703	9.55968e-05	0.0135796	13	85649430	85650620	+	1191	DDI1	GO:0004190;GO:0005515;GO:0006508;GO:0010498;GO:0031647;GO:0072711;GO:0097752;	K11885	DNA damage inducible 1 homolog 1 [Source:HGNC Symbol;Acc:HGNC:18961]	sp|Q2T9Z1|DDI1_BOVIN Protein DDI1 homolog 1 OS=Bos taurus OX=9913 GN=DDI1 PE=2 SV=1	veNOG07021	L	GO:0006508//proteolysis;GO:0010498//proteasomal protein catabolic process;GO:0031647//regulation of protein stability;GO:0072711//cellular response to hydroxyurea;GO:0097752//regulation of DNA stability;	-	GO:0004190//aspartic-type endopeptidase activity;GO:0005515//protein binding;	-
ENSBGRG00000025916	175.951	63.4557	288.447	4.54564	2.18448	9.84596e-05	0.0137905	26	46198724	46201914	+	1689	NOXO1	GO:0005515;GO:0006801;GO:0016176;GO:0019899;GO:0022617;GO:0035091;GO:0043020;	K17934	NADPH oxidase organizer 1 [Source:HGNC Symbol;Acc:HGNC:19404]	sp|Q8NFA2|NOXO1_HUMAN NADPH oxidase organizer 1 OS=Homo sapiens OX=9606 GN=NOXO1 PE=1 SV=1	veNOG14399	C	GO:0006801//superoxide metabolic process;GO:0022617//extracellular matrix disassembly;	GO:0043020//NADPH oxidase complex;	GO:0005515//protein binding;GO:0016176//superoxide-generating NADPH oxidase activator activity;GO:0019899//enzyme binding;GO:0035091//phosphatidylinositol binding;	-
ENSBGRG00000012017	19.6801	35.198	4.16212	0.118249	-3.0801	9.88962e-05	0.0137905	24	7195875	7196840	-	169	-	GO:0006955;GO:0019882;	-	-	sp|P13753|HA1B_BOVIN BOLA class I histocompatibility antigen, alpha chain BL3-7 OS=Bos taurus OX=9913 PE=2 SV=1	NOG43225	U	GO:0006955//immune response;GO:0019882//antigen processing and presentation;	-	-	-
ENSBGRG00000011011	264.03	98.2424	429.818	4.37507	2.12931	9.97185e-05	0.0137905	18	22210912	22370261	-	3172	SLCO5A1	GO:0005515;GO:0005886;GO:0016020;GO:0022857;GO:0043231;GO:0055085;GO:0005515;GO:0016020;GO:0022857;GO:0055085;GO:0005515;GO:0016020;GO:0055085;GO:0005515;GO:0016020;GO:0055085;	K14356	solute carrier organic anion transporter family member 5A1 [Source:HGNC Symbol;Acc:HGNC:19046]	sp|Q9H2Y9|SO5A1_HUMAN Solute carrier organic anion transporter family member 5A1 OS=Homo sapiens OX=9606 GN=SLCO5A1 PE=2 SV=2	veNOG04060	Q	GO:0055085//transmembrane transport;GO:0055085//transmembrane transport;GO:0055085//transmembrane transport;GO:0055085//transmembrane transport;	GO:0005886//plasma membrane;GO:0016020//membrane;GO:0043231//intracellular membrane-bounded organelle;GO:0016020//membrane;GO:0016020//membrane;GO:0016020//membrane;	GO:0005515//protein binding;GO:0022857//transmembrane transporter activity;GO:0005515//protein binding;GO:0022857//transmembrane transporter activity;GO:0005515//protein binding;GO:0005515//protein binding;	-
ENSBGRG00000008718	241.237	111.381	371.092	3.33172	1.73627	0.000100451	0.0137905	17	15788361	15901379	-	4231	SV2B	GO:0007268;GO:0008021;GO:0016020;GO:0016021;GO:0022857;GO:0055085;GO:0007268;GO:0016020;GO:0016021;GO:0022857;GO:0055085;	K06258	synaptic vesicle glycoprotein 2B [Source:HGNC Symbol;Acc:HGNC:16874]	sp|Q7L1I2|SV2B_HUMAN Synaptic vesicle glycoprotein 2B OS=Homo sapiens OX=9606 GN=SV2B PE=1 SV=1	veNOG07537;NOG14487	RU	GO:0007268//chemical synaptic transmission;GO:0055085//transmembrane transport;GO:0007268//chemical synaptic transmission;GO:0055085//transmembrane transport;	GO:0008021//synaptic vesicle;GO:0016020//membrane;GO:0016021//integral component of membrane;GO:0016020//membrane;GO:0016021//integral component of membrane;	GO:0022857//transmembrane transporter activity;GO:0022857//transmembrane transporter activity;	ko04512(ECM-receptor interaction)
ENSBGRG00000015197	225.39	89.5073	361.274	4.03625	2.01301	0.000100625	0.0137905	24	7532018	7534668	-	858	LY6G6C	GO:0009897;GO:0032991;GO:0042802;	K06846	lymphocyte antigen 6 family member G6C [Source:HGNC Symbol;Acc:HGNC:13936]	sp|A0JNL5|LY66C_BOVIN Lymphocyte antigen 6 complex locus protein G6c OS=Bos taurus OX=9913 GN=LY6G6C PE=2 SV=1	veNOG22249	R	-	GO:0009897//external side of plasma membrane;GO:0032991//protein-containing complex;	GO:0042802//identical protein binding;	-
ENSBGRG00000008921	491.258	160.189	822.327	5.13347	2.35993	0.000101426	0.0138032	11	72236162	72238911	-	2238	-	GO:0004222;GO:0006508;GO:0008237;	-	-	sp|O43506|ADA20_HUMAN Disintegrin and metalloproteinase domain-containing protein 20 OS=Homo sapiens OX=9606 GN=ADAM20 PE=2 SV=2	veNOG06673	O	GO:0006508//proteolysis;	-	GO:0004222//metalloendopeptidase activity;GO:0008237//metallopeptidase activity;	-
ENSBGRG00000012880	2035.04	980.155	3089.92	3.15248	1.65649	0.000106178	0.0143496	12	53740191	53789354	-	841	PSMF1	GO:0005783;GO:0005829;GO:0006511;GO:0042803;GO:0046982;GO:0048471;GO:0070628;GO:1901799;	K06700	proteasome inhibitor subunit 1 [Source:HGNC Symbol;Acc:HGNC:9571]	sp|Q3SX30|PSMF1_BOVIN Proteasome inhibitor PI31 subunit OS=Bos taurus OX=9913 GN=PSMF1 PE=2 SV=2	veNOG02132	O	GO:0006511//ubiquitin-dependent protein catabolic process;GO:1901799//negative regulation of proteasomal protein catabolic process;	GO:0005783//endoplasmic reticulum;GO:0005829//cytosol;GO:0048471//perinuclear region of cytoplasm;	GO:0042803//protein homodimerization activity;GO:0046982//protein heterodimerization activity;GO:0070628//proteasome binding;	ko03050(Proteasome)
ENSBGRG00000020594	773.184	344.382	1201.99	3.49027	1.80334	0.000110188	0.0147888	25	14706527	14948409	-	3313	CPEB3	GO:0003676;GO:0003723;GO:0003730;GO:0006417;GO:0045182;GO:0000122;GO:0003676;GO:0003723;GO:0003723;GO:0003730;GO:0003730;GO:0005634;GO:0005654;GO:0005737;GO:0005829;GO:0005886;GO:0006417;GO:0008135;GO:0017148;GO:0030014;GO:0030496;GO:0043005;GO:0045182;GO:0060213;GO:0061158;GO:0071230;GO:1900153;GO:0003676;GO:0003723;GO:0003730;GO:0006417;GO:0045182;	K02602	cytoplasmic polyadenylation element binding protein 3 [Source:HGNC Symbol;Acc:HGNC:21746]	sp|Q7TN99|CPEB3_MOUSE Cytoplasmic polyadenylation element-binding protein 3 OS=Mus musculus OX=10090 GN=Cpeb3 PE=1 SV=1	veNOG01602	J	GO:0006417//regulation of translation;GO:0000122//negative regulation of transcription by RNA polymerase II;GO:0006417//regulation of translation;GO:0017148//negative regulation of translation;GO:0060213//positive regulation of nuclear-transcribed mRNA poly(A) tail shortening;GO:0061158//3'-UTR-mediated mRNA destabilization;GO:0071230//cellular response to amino acid stimulus;GO:1900153//positive…	GO:0005634//nucleus;GO:0005654//nucleoplasm;GO:0005737//cytoplasm;GO:0005829//cytosol;GO:0005886//plasma membrane;GO:0030014//CCR4-NOT complex;GO:0030496//midbody;GO:0043005//neuron projection;	GO:0003676//nucleic acid binding;GO:0003723//RNA binding;GO:0003730//mRNA 3'-UTR binding;GO:0045182//translation regulator activity;GO:0003676//nucleic acid binding;GO:0003723//RNA binding;GO:0003723//RNA binding;GO:0003730//mRNA 3'-UTR binding;GO:0003730//mRNA 3'-UTR binding;GO:0008135//translation factor activity, RNA binding;GO:0045182//translation regulator activity;GO:0003676//nucleic acid b…	ko04914(Progesterone-mediated oocyte maturation);ko04320(Dorso-ventral axis formation);ko04114(Oocyte meiosis)
ENSBGRG00000025524	266.31	106.627	425.993	3.99516	1.99825	0.000111915	0.0149177	26	7712828	7715877	-	1110	MOGAT3	GO:0003846;GO:0004144;GO:0005789;GO:0006640;GO:0008374;GO:0019432;GO:1990578;	K14456	monoacylglycerol O-acyltransferase 3 [Source:HGNC Symbol;Acc:HGNC:23249]	sp|Q86VF5|MOGT3_HUMAN 2-acylglycerol O-acyltransferase 3 OS=Homo sapiens OX=9606 GN=MOGAT3 PE=1 SV=1	veNOG00351	I	GO:0006640//monoacylglycerol biosynthetic process;GO:0019432//triglyceride biosynthetic process;	GO:0005789//endoplasmic reticulum membrane;GO:1990578//perinuclear endoplasmic reticulum membrane;	GO:0003846//2-acylglycerol O-acyltransferase activity;GO:0004144//diacylglycerol O-acyltransferase activity;GO:0008374//O-acyltransferase activity;	ko04975(Fat digestion and absorption);ko00561(Glycerolipid metabolism)
ENSBGRG00000003443	96.3887	34.8056	157.972	4.53869	2.18227	0.000113761	0.0150606	5	14284237	14342015	-	2686	GYS2	GO:0004373;GO:0004373;GO:0004373;GO:0005829;GO:0005978;GO:0005978;GO:0005978;	K00693	glycogen synthase 2 [Source:HGNC Symbol;Acc:HGNC:4707]	sp|P54840|GYS2_HUMAN Glycogen [starch] synthase, liver OS=Homo sapiens OX=9606 GN=GYS2 PE=1 SV=2	veNOG04621	G	GO:0005978//glycogen biosynthetic process;GO:0005978//glycogen biosynthetic process;GO:0005978//glycogen biosynthetic process;	GO:0005829//cytosol;	GO:0004373//glycogen (starch) synthase activity;GO:0004373//glycogen (starch) synthase activity;GO:0004373//glycogen (starch) synthase activity;	ko05415(Diabetic cardiomyopathy);ko04931(Insulin resistance);ko04922(Glucagon signaling pathway);ko04910(Insulin signaling pathway);ko04152(AMPK signaling pathway);ko04151(PI3K-Akt signaling pathway);ko00500(Starch and sucrose metabolism)
ENSBGRG00000024134	25.6527	7.65929	43.6462	5.69847	2.51057	0.000114668	0.0150781	X	68950521	69028883	-	1496	IL13RA2	GO:0002638;GO:0004896;GO:0005515;GO:0016020;GO:0016064;GO:0043305;GO:0004896;GO:0005515;GO:0016020;GO:0004896;GO:0005515;GO:0016020;	K05077	interleukin 13 receptor subunit alpha 2 [Source:HGNC Symbol;Acc:HGNC:5975]	sp|Q95LF0|I13R2_CANLF Interleukin-13 receptor subunit alpha-2 OS=Canis lupus familiaris OX=9615 GN=IL13RA2 PE=2 SV=1	veNOG08268	T	GO:0002638//negative regulation of immunoglobulin production;GO:0016064//immunoglobulin mediated immune response;GO:0043305//negative regulation of mast cell degranulation;	GO:0016020//membrane;GO:0016020//membrane;GO:0016020//membrane;	GO:0004896//cytokine receptor activity;GO:0005515//protein binding;GO:0004896//cytokine receptor activity;GO:0005515//protein binding;GO:0004896//cytokine receptor activity;GO:0005515//protein binding;	ko04630(JAK-STAT signaling pathway);ko04060(Cytokine-cytokine receptor interaction)
ENSBGRG00000011828	220.262	80.4602	360.064	4.47506	2.16191	0.000117066	0.0152901	14	41614079	41644519	-	1416	CA6	GO:0001580;GO:0004089;GO:0005615;GO:0005615;GO:0005737;GO:0005829;GO:0006730;GO:0008270;GO:0004089;GO:0006730;GO:0008270;	K01672	carbonic anhydrase 6 [Source:HGNC Symbol;Acc:HGNC:1380]	sp|P18915|CAH6_BOVIN Carbonic anhydrase 6 OS=Bos taurus OX=9913 GN=CA6 PE=1 SV=2	veNOG09317	R	GO:0001580//detection of chemical stimulus involved in sensory perception of bitter taste;GO:0006730//one-carbon metabolic process;GO:0006730//one-carbon metabolic process;	GO:0005615//extracellular space;GO:0005615//extracellular space;GO:0005737//cytoplasm;GO:0005829//cytosol;	GO:0004089//carbonate dehydratase activity;GO:0008270//zinc ion binding;GO:0004089//carbonate dehydratase activity;GO:0008270//zinc ion binding;	ko00910(Nitrogen metabolism)
ENSBGRG00000012349	636.671	270.894	1002.45	3.70052	1.88773	0.000118509	0.0153753	9	52781262	54097748	-	5985	NRXN1	GO:0005730;GO:0005886;	K07377	neurexin 1 [Source:HGNC Symbol;Acc:HGNC:8008]	sp|Q9CS84|NRX1A_MOUSE Neurexin-1 OS=Mus musculus OX=10090 GN=Nrxn1 PE=1 SV=3	veNOG05538	T	-	GO:0005730//nucleolus;GO:0005886//plasma membrane;	-	ko04514(Cell adhesion molecules)
ENSBGRG00000005820	792.35	262.046	1322.65	5.04742	2.33554	0.000122053	0.0156167	7	1259109	1300529	+	2172	-	-	-	-	sp|Q6ZUB1|S31E1_HUMAN Spermatogenesis-associated protein 31E1 OS=Homo sapiens OX=9606 GN=SPATA31E1 PE=2 SV=2	veNOG13114;opiNOG53242	S	-	-	-	-
ENSBGRG00000014373	190.944	70.053	311.835	4.45141	2.15426	0.000123285	0.0156167	1	127144958	127172874	+	1486	GPR87	GO:0004930;GO:0007186;GO:0007194;GO:0016021;GO:0045028;	K08389	G protein-coupled receptor 87 [Source:HGNC Symbol;Acc:HGNC:4538]	sp|Q9BY21|GPR87_HUMAN G-protein coupled receptor 87 OS=Homo sapiens OX=9606 GN=GPR87 PE=2 SV=1	veNOG05687	T	GO:0007186//G protein-coupled receptor signaling pathway;GO:0007194//negative regulation of adenylate cyclase activity;	GO:0016021//integral component of membrane;	GO:0004930//G protein-coupled receptor activity;GO:0045028//G protein-coupled purinergic nucleotide receptor activity;	-
ENSBGRG00000007825	252.609	115.035	390.183	3.39187	1.76208	0.000124272	0.0156167	4	41018535	41256761	-	2811	AMPH	GO:0005515;GO:0005543;GO:0005737;GO:0031256;GO:0005515;GO:0005737;GO:0005515;GO:0005737;GO:0005515;GO:0005737;	K12562	amphiphysin [Source:HGNC Symbol;Acc:HGNC:471]	sp|P49418|AMPH_HUMAN Amphiphysin OS=Homo sapiens OX=9606 GN=AMPH PE=1 SV=1	veNOG00144	U	-	GO:0005737//cytoplasm;GO:0031256//leading edge membrane;GO:0005737//cytoplasm;GO:0005737//cytoplasm;GO:0005737//cytoplasm;	GO:0005515//protein binding;GO:0005543//phospholipid binding;GO:0005515//protein binding;GO:0005515//protein binding;GO:0005515//protein binding;	ko04666(Fc gamma R-mediated phagocytosis);ko04144(Endocytosis)
ENSBGRG00000010433	5517	2708.3	8325.69	3.07413	1.62018	0.000124709	0.0156167	17	59387415	59400592	+	10446	MAP1A	GO:0000226;GO:0005874;GO:0008017;	K10429	microtubule associated protein 1A [Source:HGNC Symbol;Acc:HGNC:6835]	sp|P78559|MAP1A_HUMAN Microtubule-associated protein 1A OS=Homo sapiens OX=9606 GN=MAP1A PE=1 SV=6	veNOG06047	Z	GO:0000226//microtubule cytoskeleton organization;	GO:0005874//microtubule;	GO:0008017//microtubule binding;	-
ENSBGRG00000023477	25.5698	7.54267	43.5969	5.78003	2.53108	0.000124895	0.0156167	10	28484834	28592389	-	5416	GABRR2	GO:0004888;GO:0004890;GO:0004890;GO:0005216;GO:0005230;GO:0006811;GO:0007214;GO:0007601;GO:0016020;GO:0016021;GO:0034220;GO:0004888;GO:0004890;GO:0005216;GO:0005230;GO:0006811;GO:0016020;GO:0016021;GO:0034220;GO:0004888;GO:0004890;GO:0005216;GO:0005230;GO:0006811;GO:0016020;GO:0016021;GO:0034220;GO:0004888;GO:0004890;GO:0005216;GO:0005230;GO:0006811;GO:0016020;GO:0016021;GO:0034220;	K05190	gamma-aminobutyric acid type A receptor rho2 subunit [Source:HGNC Symbol;Acc:HGNC:4091]	sp|Q0II76|GBRR2_BOVIN Gamma-aminobutyric acid receptor subunit rho-2 OS=Bos taurus OX=9913 GN=GABRR2 PE=2 SV=4	veNOG03802	T	GO:0006811//ion transport;GO:0007214//gamma-aminobutyric acid signaling pathway;GO:0007601//visual perception;GO:0034220//ion transmembrane transport;GO:0006811//ion transport;GO:0034220//ion transmembrane transport;GO:0006811//ion transport;GO:0034220//ion transmembrane transport;GO:0006811//ion transport;GO:0034220//ion transmembrane transport;	GO:0016020//membrane;GO:0016021//integral component of membrane;GO:0016020//membrane;GO:0016021//integral component of membrane;GO:0016020//membrane;GO:0016021//integral component of membrane;GO:0016020//membrane;GO:0016021//integral component of membrane;	GO:0004888//transmembrane signaling receptor activity;GO:0004890//GABA-A receptor activity;GO:0004890//GABA-A receptor activity;GO:0005216//ion channel activity;GO:0005230//extracellular ligand-gated ion channel activity;GO:0004888//transmembrane signaling receptor activity;GO:0004890//GABA-A receptor activity;GO:0005216//ion channel activity;GO:0005230//extracellular ligand-gated ion channel act…	ko05033(Nicotine addiction);ko05032(Morphine addiction);ko04727(GABAergic synapse);ko04723(Retrograde endocannabinoid signaling);ko04080(Neuroactive ligand-receptor interaction)
ENSBGRG00000001840	190.879	76.0523	305.705	4.01967	2.00708	0.000125392	0.0156167	8	87769896	87770888	+	993	FBLL1	GO:0001650;GO:0003723;GO:0005654;GO:0006364;GO:0008168;	K14563	fibrillarin like 1 [Source:HGNC Symbol;Acc:HGNC:35458]	sp|A6NHQ2|FBLL1_HUMAN rRNA/tRNA 2&apos;-O-methyltransferase fibrillarin-like protein 1 OS=Homo sapiens OX=9606 GN=FBLL1 PE=3 SV=2	opiNOG05076;veNOG10955	A	GO:0006364//rRNA processing;	GO:0001650//fibrillar center;GO:0005654//nucleoplasm;	GO:0003723//RNA binding;GO:0008168//methyltransferase activity;	ko03008(Ribosome biogenesis in eukaryotes)
ENSBGRG00000022943	104.186	44.9532	163.42	3.63533	1.86208	0.000125986	0.0156167	20	23814574	23865894	-	1905	SLC6A2	GO:0003779;GO:0005328;GO:0005887;GO:0006836;GO:0008504;GO:0015844;GO:0016020;GO:0016021;GO:0005328;GO:0005887;GO:0006836;GO:0016020;GO:0016021;GO:0005328;GO:0005887;GO:0006836;GO:0016020;GO:0016021;GO:0016021;GO:0016021;	K05035	solute carrier family 6 member 2 [Source:HGNC Symbol;Acc:HGNC:11048]	sp|P51143|SC6A2_BOVIN Sodium-dependent noradrenaline transporter OS=Bos taurus OX=9913 GN=SLC6A2 PE=2 SV=1	veNOG07695	P	GO:0006836//neurotransmitter transport;GO:0015844//monoamine transport;GO:0006836//neurotransmitter transport;GO:0006836//neurotransmitter transport;	GO:0005887//integral component of plasma membrane;GO:0016020//membrane;GO:0016021//integral component of membrane;GO:0005887//integral component of plasma membrane;GO:0016020//membrane;GO:0016021//integral component of membrane;GO:0005887//integral component of plasma membrane;GO:0016020//membrane;GO:0016021//integral component of membrane;GO:0016021//integral component of membrane;GO:0016021//in…	GO:0003779//actin binding;GO:0005328//neurotransmitter:sodium symporter activity;GO:0008504//monoamine transmembrane transporter activity;GO:0005328//neurotransmitter:sodium symporter activity;GO:0005328//neurotransmitter:sodium symporter activity;	ko04721(Synaptic vesicle cycle)
ENSBGRG00000007774	778.069	269.466	1286.67	4.7749	2.25547	0.000126941	0.0156355	12	33889958	33898639	+	1404	-	GO:0004869;	-	-	sp|Q80ZN5|CST13_MOUSE Cystatin-13 OS=Mus musculus OX=10090 GN=Cst13 PE=1 SV=1	veNOG21231	R	-	-	GO:0004869//cysteine-type endopeptidase inhibitor activity;	-
ENSBGRG00000002809	27.6098	47.4089	7.81058	0.164749	-2.60166	0.000127878	0.0156517	6	103619329	104085288	+	3924	BANK1	GO:0000165;GO:0002020;GO:0005102;GO:0009617;GO:0032715;GO:0035591;GO:0042113;GO:0043274;GO:0043410;GO:0043491;GO:0045947;GO:0048471;GO:0050731;GO:0050869;GO:0051898;GO:1990782;	-	B cell scaffold protein with ankyrin repeats 1 [Source:HGNC Symbol;Acc:HGNC:18233]	sp|Q8NDB2|BANK1_HUMAN B-cell scaffold protein with ankyrin repeats OS=Homo sapiens OX=9606 GN=BANK1 PE=1 SV=3	veNOG06043	T	GO:0000165//MAPK cascade;GO:0009617//response to bacterium;GO:0032715//negative regulation of interleukin-6 production;GO:0042113//B cell activation;GO:0043410//positive regulation of MAPK cascade;GO:0043491//protein kinase B signaling;GO:0045947//negative regulation of translational initiation;GO:0050731//positive regulation of peptidyl-tyrosine phosphorylation;GO:0050869//negative regulation of…	GO:0048471//perinuclear region of cytoplasm;	GO:0002020//protease binding;GO:0005102//signaling receptor binding;GO:0035591//signaling adaptor activity;GO:0043274//phospholipase binding;GO:1990782//protein tyrosine kinase binding;	-
ENSBGRG00000005842	33.4707	11.4039	55.5376	4.87005	2.28394	0.000129326	0.01573	13	63689776	63744895	-	1420	HTR3B	GO:0004888;GO:0005216;GO:0005230;GO:0005887;GO:0006811;GO:0007210;GO:0009986;GO:0015276;GO:0016021;GO:0022850;GO:0022850;GO:0034220;GO:0045211;GO:0098662;GO:1904602;	K04819	5-hydroxytryptamine receptor 3B [Source:HGNC Symbol;Acc:HGNC:5298]	sp|O95264|5HT3B_HUMAN 5-hydroxytryptamine receptor 3B OS=Homo sapiens OX=9606 GN=HTR3B PE=1 SV=1	veNOG03193	T	GO:0006811//ion transport;GO:0007210//serotonin receptor signaling pathway;GO:0034220//ion transmembrane transport;GO:0098662//inorganic cation transmembrane transport;	GO:0005887//integral component of plasma membrane;GO:0009986//cell surface;GO:0016021//integral component of membrane;GO:0045211//postsynaptic membrane;GO:1904602//serotonin-activated cation-selective channel complex;	GO:0004888//transmembrane signaling receptor activity;GO:0005216//ion channel activity;GO:0005230//extracellular ligand-gated ion channel activity;GO:0015276//ligand-gated ion channel activity;GO:0022850//serotonin-gated cation-selective channel activity;GO:0022850//serotonin-gated cation-selective channel activity;	ko04742(Taste transduction);ko04726(Serotonergic synapse)
ENSBGRG00000015763	107.455	45.94	168.971	3.67807	1.87895	0.000130569	0.0157826	4	119067441	119190996	+	3688	CALCR	GO:0001503;GO:0001669;GO:0004888;GO:0004930;GO:0004948;GO:0004948;GO:0005929;GO:0007166;GO:0007186;GO:0007189;GO:0007204;GO:0016020;GO:0016021;GO:0030279;GO:0030316;GO:0043488;	K04576	calcitonin receptor [Source:HGNC Symbol;Acc:HGNC:1440]	sp|P25117|CALCR_PIG Calcitonin receptor OS=Sus scrofa OX=9823 GN=CALCR PE=2 SV=2	veNOG02893	T	GO:0001503//ossification;GO:0007166//cell surface receptor signaling pathway;GO:0007186//G protein-coupled receptor signaling pathway;GO:0007189//adenylate cyclase-activating G protein-coupled receptor signaling pathway;GO:0007204//positive regulation of cytosolic calcium ion concentration;GO:0030279//negative regulation of ossification;GO:0030316//osteoclast differentiation;GO:0043488//regulatio…	GO:0001669//acrosomal vesicle;GO:0005929//cilium;GO:0016020//membrane;GO:0016021//integral component of membrane;	GO:0004888//transmembrane signaling receptor activity;GO:0004930//G protein-coupled receptor activity;GO:0004948//calcitonin receptor activity;GO:0004948//calcitonin receptor activity;	ko04380(Osteoclast differentiation);ko04080(Neuroactive ligand-receptor interaction)
ENSBGRG00000025606	32.9052	11.1707	54.6397	4.89136	2.29023	0.000131798	0.0158328	24	36396190	37051794	+	1068	KHDRBS2	GO:0003676;GO:0003723;GO:0003676;GO:0003723;	-	KH RNA binding domain containing, signal transduction associated 2 [Source:HGNC Symbol;Acc:HGNC:18114]	sp|Q5VWX1|KHDR2_HUMAN KH domain-containing, RNA-binding, signal transduction-associated protein 2 OS=Homo sapiens OX=9606 GN=KHDRBS2 PE=1 SV=1	veNOG01537	A	-	-	GO:0003676//nucleic acid binding;GO:0003723//RNA binding;GO:0003676//nucleic acid binding;GO:0003723//RNA binding;	-
ENSBGRG00000009071	11.4252	1.71812	21.1324	12.2997	3.62055	0.000136465	0.0162929	4	1237588	1250110	+	1297	PIP	GO:0005576;GO:0001580;GO:0004190;GO:0005576;GO:0005615;GO:0005634;GO:0006508;GO:0010628;GO:0019864;GO:0042802;GO:0070233;	K25717	prolactin induced protein [Source:HGNC Symbol;Acc:HGNC:8993]	sp|P60986|PIP_BOVIN Prolactin-inducible protein homolog OS=Bos taurus OX=9913 GN=PIP PE=3 SV=1	veNOG23933	R	GO:0001580//detection of chemical stimulus involved in sensory perception of bitter taste;GO:0006508//proteolysis;GO:0010628//positive regulation of gene expression;GO:0070233//negative regulation of T cell apoptotic process;	GO:0005576//extracellular region;GO:0005576//extracellular region;GO:0005615//extracellular space;GO:0005634//nucleus;	GO:0004190//aspartic-type endopeptidase activity;GO:0019864//IgG binding;GO:0042802//identical protein binding;	-
ENSBGRG00000020974	59.8326	103.513	16.1521	0.156039	-2.68002	0.000139596	0.01654	X	39549146	39580119	-	6228	L1CAM	GO:0005515;GO:0005886;GO:0007160;GO:0007411;GO:0009986;GO:0016477;GO:0019904;GO:0030424;GO:0031175;GO:0043025;GO:0050808;GO:0061564;GO:0005515;GO:0005515;GO:0005515;GO:0005515;	K06550	L1 cell adhesion molecule [Source:HGNC Symbol;Acc:HGNC:6470]	sp|P32004|L1CAM_HUMAN Neural cell adhesion molecule L1 OS=Homo sapiens OX=9606 GN=L1CAM PE=1 SV=2	veNOG02407	T	GO:0007160//cell-matrix adhesion;GO:0007411//axon guidance;GO:0016477//cell migration;GO:0031175//neuron projection development;GO:0050808//synapse organization;GO:0061564//axon development;	GO:0005886//plasma membrane;GO:0009986//cell surface;GO:0030424//axon;GO:0043025//neuronal cell body;	GO:0005515//protein binding;GO:0019904//protein domain specific binding;GO:0005515//protein binding;GO:0005515//protein binding;GO:0005515//protein binding;GO:0005515//protein binding;	ko04514(Cell adhesion molecules);ko04360(Axon guidance)
ENSBGRG00000020042	91.9153	35.4806	148.35	4.18115	2.0639	0.000140307	0.01654	25	20501034	20516493	+	4710	GOLGA7B	GO:0019899;	-	golgin A7 family member B [Source:HGNC Symbol;Acc:HGNC:31668]	sp|Q9D428|GOG7B_MOUSE Golgin subfamily A member 7B OS=Mus musculus OX=10090 GN=GOLGA7B PE=1 SV=1	opiNOG28300;veNOG10882	S	-	-	GO:0019899//enzyme binding;	-
ENSBGRG00000001751	804.037	319.497	1288.58	4.03314	2.0119	0.000141084	0.01654	4	100512996	101143271	-	5047	HDAC9	GO:0000118;GO:0004407;GO:0006325;GO:0016575;GO:0000118;GO:0004407;GO:0006325;GO:0016575;GO:0000118;GO:0004407;GO:0006325;GO:0016575;GO:0000118;GO:0004407;GO:0006325;GO:0016575;GO:0000118;GO:0004407;GO:0006325;GO:0016575;GO:0000118;GO:0004407;GO:0006325;GO:0016575;GO:0000118;GO:0004407;GO:0006325;GO:0016575;GO:0000118;GO:0004407;GO:0006325;GO:0016575;GO:0000118;GO:0004407;GO:0006325;GO:0016575;	K11409	histone deacetylase 9 [Source:HGNC Symbol;Acc:HGNC:14065]	sp|Q9UKV0|HDAC9_HUMAN Histone deacetylase 9 OS=Homo sapiens OX=9606 GN=HDAC9 PE=1 SV=2	veNOG03436	B	GO:0006325//chromatin organization;GO:0016575//histone deacetylation;GO:0006325//chromatin organization;GO:0016575//histone deacetylation;GO:0006325//chromatin organization;GO:0016575//histone deacetylation;GO:0006325//chromatin organization;GO:0016575//histone deacetylation;GO:0006325//chromatin organization;GO:0016575//histone deacetylation;GO:0006325//chromatin organization;GO:0016575//histone…	GO:0000118//histone deacetylase complex;GO:0000118//histone deacetylase complex;GO:0000118//histone deacetylase complex;GO:0000118//histone deacetylase complex;GO:0000118//histone deacetylase complex;GO:0000118//histone deacetylase complex;GO:0000118//histone deacetylase complex;GO:0000118//histone deacetylase complex;GO:0000118//histone deacetylase complex;	GO:0004407//histone deacetylase activity;GO:0004407//histone deacetylase activity;GO:0004407//histone deacetylase activity;GO:0004407//histone deacetylase activity;GO:0004407//histone deacetylase activity;GO:0004407//histone deacetylase activity;GO:0004407//histone deacetylase activity;GO:0004407//histone deacetylase activity;GO:0004407//histone deacetylase activity;	ko05203(Viral carcinogenesis);ko05034(Alcoholism);ko04613(Neutrophil extracellular trap formation)
ENSBGRG00000014171	2176.57	769.817	3583.33	4.65478	2.21871	0.000142556	0.0166124	13	4521280	4555272	+	2550	-	GO:0016021;	K22192	-	sp|Q96JA4|M4A14_HUMAN Membrane-spanning 4-domains subfamily A member 14 OS=Homo sapiens OX=9606 GN=MS4A14 PE=1 SV=2	veNOG05653	S	-	GO:0016021//integral component of membrane;	-	-
ENSBGRG00000007660	608.01	291.59	924.43	3.17031	1.66462	0.000145729	0.0168259	1	106226383	106941820	+	4298	MECOM	GO:0000118;GO:0003700;GO:0005515;GO:0005634;GO:0016607;GO:0043069;GO:0045892;GO:0045893;GO:0046329;GO:0046974;GO:0051726;GO:0005515;GO:0046974;	K04462	MDS1 and EVI1 complex locus [Source:HGNC Symbol;Acc:HGNC:3498]	sp|Q03112|MECOM_HUMAN Histone-lysine N-methyltransferase MECOM OS=Homo sapiens OX=9606 GN=MECOM PE=1 SV=3	veNOG04280	K	GO:0043069//negative regulation of programmed cell death;GO:0045892//negative regulation of transcription, DNA-templated;GO:0045893//positive regulation of transcription, DNA-templated;GO:0046329//negative regulation of JNK cascade;GO:0051726//regulation of cell cycle;	GO:0000118//histone deacetylase complex;GO:0005634//nucleus;GO:0016607//nuclear speck;	GO:0003700//DNA-binding transcription factor activity;GO:0005515//protein binding;GO:0046974//histone methyltransferase activity (H3-K9 specific);GO:0005515//protein binding;GO:0046974//histone methyltransferase activity (H3-K9 specific);	ko05220(Chronic myeloid leukemia);ko05200(Pathways in cancer);ko04010(MAPK signaling pathway);ko00310(Lysine degradation)
ENSBGRG00000002802	408.457	197.19	619.724	3.14278	1.65204	0.000146116	0.0168259	1	88889707	89056230	-	3024	MAP3K13	GO:0004672;GO:0004709;GO:0005524;GO:0006468;GO:0046777;GO:0004672;GO:0004674;GO:0004674;GO:0004709;GO:0004709;GO:0005524;GO:0006468;GO:0006468;GO:0007254;GO:0007254;GO:0007254;GO:0014042;GO:0016020;GO:0018105;GO:0019899;GO:0042802;GO:0042803;GO:0042803;GO:0043507;GO:0043539;GO:0045773;GO:0045860;GO:0046777;GO:0046777;GO:0051092;GO:0051092;GO:0051403;GO:0106137;GO:0150012;GO:1905492;	K04422	mitogen-activated protein kinase kinase kinase 13 [Source:HGNC Symbol;Acc:HGNC:6852]	sp|A7MBB4|M3K13_BOVIN Mitogen-activated protein kinase kinase kinase 13 OS=Bos taurus OX=9913 GN=MAP3K13 PE=2 SV=1	veNOG00029	T	GO:0006468//protein phosphorylation;GO:0046777//protein autophosphorylation;GO:0006468//protein phosphorylation;GO:0006468//protein phosphorylation;GO:0007254//JNK cascade;GO:0007254//JNK cascade;GO:0007254//JNK cascade;GO:0014042//positive regulation of neuron maturation;GO:0018105//peptidyl-serine phosphorylation;GO:0043507//positive regulation of JUN kinase activity;GO:0045773//positive regula…	GO:0016020//membrane;	GO:0004672//protein kinase activity;GO:0004709//MAP kinase kinase kinase activity;GO:0005524//ATP binding;GO:0004672//protein kinase activity;GO:0004674//protein serine/threonine kinase activity;GO:0004674//protein serine/threonine kinase activity;GO:0004709//MAP kinase kinase kinase activity;GO:0004709//MAP kinase kinase kinase activity;GO:0005524//ATP binding;GO:0019899//enzyme binding;GO:00428…	ko04361(Axon regeneration);ko04010(MAPK signaling pathway)
ENSBGRG00000006640	1523.89	673.922	2373.87	3.52247	1.81659	0.000149233	0.01692	2	8804623	8855066	+	1811	NIPAL3	GO:0015095;GO:0015693;GO:0016021;GO:0015095;GO:0015693;GO:0016021;	K22733	NIPA like domain containing 3 [Source:HGNC Symbol;Acc:HGNC:25233]	sp|Q6P499|NPAL3_HUMAN NIPA-like protein 3 OS=Homo sapiens OX=9606 GN=NIPAL3 PE=1 SV=1	veNOG13948	S	GO:0015693//magnesium ion transport;GO:0015693//magnesium ion transport;	GO:0016021//integral component of membrane;GO:0016021//integral component of membrane;	GO:0015095//magnesium ion transmembrane transporter activity;GO:0015095//magnesium ion transmembrane transporter activity;	-
ENSBGRG00000013437	105.78	40.7516	170.808	4.19144	2.06745	0.00015079	0.01692	17	63106751	63155325	+	3703	CCDC197	-	-	coiled-coil domain containing 197 [Source:HGNC Symbol;Acc:HGNC:19860]	sp|Q8NCU1|CC197_HUMAN Uncharacterized protein CCDC197 OS=Homo sapiens OX=9606 GN=CCDC197 PE=1 SV=2	veNOG14803	S	-	-	-	-
ENSBGRG00000017272	125.44	50.6582	200.222	3.9524	1.98273	0.000151132	0.01692	11	83581297	83766393	+	2570	TSHR	GO:0004930;GO:0004996;GO:0004996;GO:0005886;GO:0007186;GO:0007189;GO:0008344;GO:0016021;GO:0016500;GO:0030183;GO:0040012;GO:0040018;GO:0060119;GO:0060122;GO:0071542;GO:0090103;GO:0120162;GO:0004996;GO:0007186;GO:0016021;GO:0004996;GO:0007186;GO:0016021;	K04249	thyroid stimulating hormone receptor [Source:HGNC Symbol;Acc:HGNC:12373]	sp|Q27987|TSHR_BOVIN Thyrotropin receptor OS=Bos taurus OX=9913 GN=TSHR PE=2 SV=1	veNOG05298	T	GO:0007186//G protein-coupled receptor signaling pathway;GO:0007189//adenylate cyclase-activating G protein-coupled receptor signaling pathway;GO:0008344//adult locomotory behavior;GO:0030183//B cell differentiation;GO:0040012//regulation of locomotion;GO:0040018//positive regulation of multicellular organism growth;GO:0060119//inner ear receptor cell development;GO:0060122//inner ear receptor ce…	GO:0005886//plasma membrane;GO:0016021//integral component of membrane;GO:0016021//integral component of membrane;GO:0016021//integral component of membrane;	GO:0004930//G protein-coupled receptor activity;GO:0004996//thyroid-stimulating hormone receptor activity;GO:0004996//thyroid-stimulating hormone receptor activity;GO:0016500//protein-hormone receptor activity;GO:0004996//thyroid-stimulating hormone receptor activity;GO:0004996//thyroid-stimulating hormone receptor activity;	ko05320(Autoimmune thyroid disease);ko04923(Regulation of lipolysis in adipocytes);ko04918(Thyroid hormone synthesis);ko04080(Neuroactive ligand-receptor interaction);ko04024(cAMP signaling pathway)
ENSBGRG00000009914	204.915	94.9242	314.905	3.31744	1.73007	0.000151263	0.01692	14	38977973	39050930	-	7676	DISP3	GO:0005737;GO:0016021;GO:0045665;GO:0045834;GO:2000179;GO:0016021;	K24683	dispatched RND transporter family member 3 [Source:HGNC Symbol;Acc:HGNC:29251]	sp|Q9P2K9|DISP3_HUMAN Protein dispatched homolog 3 OS=Homo sapiens OX=9606 GN=DISP3 PE=2 SV=2	veNOG13738	T	GO:0045665//negative regulation of neuron differentiation;GO:0045834//positive regulation of lipid metabolic process;GO:2000179//positive regulation of neural precursor cell proliferation;	GO:0005737//cytoplasm;GO:0016021//integral component of membrane;GO:0016021//integral component of membrane;	-	-
ENSBGRG00000000252	106.966	170.306	43.6266	0.256166	-1.96485	0.000151837	0.01692	3	8325462	8379941	-	1965	CD84	GO:0005886;GO:0032685;GO:0032701;GO:0033004;GO:0042802;GO:0043231;GO:0043305;GO:2001256;	K06511	CD84 molecule [Source:HGNC Symbol;Acc:HGNC:1704]	sp|Q9UIB8|SLAF5_HUMAN SLAM family member 5 OS=Homo sapiens OX=9606 GN=CD84 PE=1 SV=1	veNOG33941;veNOG05562	TR	GO:0032685//negative regulation of granulocyte macrophage colony-stimulating factor production;GO:0032701//negative regulation of interleukin-18 production;GO:0033004//negative regulation of mast cell activation;GO:0043305//negative regulation of mast cell degranulation;GO:2001256//regulation of store-operated calcium entry;	GO:0005886//plasma membrane;GO:0043231//intracellular membrane-bounded organelle;	GO:0042802//identical protein binding;	-
ENSBGRG00000015518	169.225	57.9911	280.459	4.83625	2.27389	0.000152151	0.01692	28	16179792	16196328	+	2582	CHRNA6	GO:0004888;GO:0005216;GO:0005230;GO:0006811;GO:0016021;GO:0022848;GO:0034220;GO:0045211;GO:0004888;GO:0005216;GO:0005230;GO:0006811;GO:0016021;GO:0022848;GO:0034220;GO:0045211;	K04808	cholinergic receptor nicotinic alpha 6 subunit [Source:HGNC Symbol;Acc:HGNC:15963]	sp|Q15825|ACHA6_HUMAN Neuronal acetylcholine receptor subunit alpha-6 OS=Homo sapiens OX=9606 GN=CHRNA6 PE=1 SV=1	veNOG00733	T	GO:0006811//ion transport;GO:0034220//ion transmembrane transport;GO:0006811//ion transport;GO:0034220//ion transmembrane transport;	GO:0016021//integral component of membrane;GO:0045211//postsynaptic membrane;GO:0016021//integral component of membrane;GO:0045211//postsynaptic membrane;	GO:0004888//transmembrane signaling receptor activity;GO:0005216//ion channel activity;GO:0005230//extracellular ligand-gated ion channel activity;GO:0022848//acetylcholine-gated cation-selective channel activity;GO:0004888//transmembrane signaling receptor activity;GO:0005216//ion channel activity;GO:0005230//extracellular ligand-gated ion channel activity;GO:0022848//acetylcholine-gated cation-…	ko05033(Nicotine addiction);ko04725(Cholinergic synapse);ko04080(Neuroactive ligand-receptor interaction)
ENSBGRG00000010452	1576.6	653.838	2499.36	3.8226	1.93455	0.000153505	0.0169736	18	55734360	55829947	-	3270	SPAG1	GO:0005515;GO:0005737;GO:0005829;GO:0101031;	K19870	sperm associated antigen 1 [Source:HGNC Symbol;Acc:HGNC:11212]	sp|Q07617|SPAG1_HUMAN Sperm-associated antigen 1 OS=Homo sapiens OX=9606 GN=SPAG1 PE=1 SV=3	veNOG08403	R	-	GO:0005737//cytoplasm;GO:0005829//cytosol;GO:0101031//chaperone complex;	GO:0005515//protein binding;	-
ENSBGRG00000023233	146.282	45.9873	246.577	5.36184	2.42273	0.000155717	0.017121	19	55151004	55153876	+	534	C17orf50	-	-	chromosome 17 open reading frame 50 [Source:HGNC Symbol;Acc:HGNC:29581]	sp|Q8C1R3|CQ050_MOUSE Uncharacterized protein C17orf50 homolog OS=Mus musculus OX=10090 PE=2 SV=1	veNOG21753	S	-	-	-	-
ENSBGRG00000013580	394.672	617.167	172.177	0.27898	-1.84177	0.000158608	0.0173409	8	16394212	16406246	+	2178	CNN1	GO:0003779;GO:0005515;GO:0031032;GO:0003779;GO:0005515;GO:0005856;GO:0031032;GO:1904706;GO:0003779;GO:0005515;GO:0031032;	-	calponin 1 [Source:HGNC Symbol;Acc:HGNC:2155]	sp|Q2HJ38|CNN1_BOVIN Calponin-1 OS=Bos taurus OX=9913 GN=CNN1 PE=2 SV=1	veNOG12111	Z	GO:0031032//actomyosin structure organization;GO:0031032//actomyosin structure organization;GO:1904706//negative regulation of vascular associated smooth muscle cell proliferation;GO:0031032//actomyosin structure organization;	GO:0005856//cytoskeleton;	GO:0003779//actin binding;GO:0005515//protein binding;GO:0003779//actin binding;GO:0005515//protein binding;GO:0003779//actin binding;GO:0005515//protein binding;	-
ENSBGRG00000004407	83.0683	36.3462	129.79	3.57094	1.83631	0.000160865	0.0174894	3	42212359	42219628	+	1811	TAFA3	GO:0005615;GO:1903979;GO:1903980;	K25542	TAFA chemokine like family member 3 [Source:HGNC Symbol;Acc:HGNC:21590]	sp|Q7Z5A8|TAFA3_HUMAN Chemokine-like protein TAFA-3 OS=Homo sapiens OX=9606 GN=TAFA3 PE=2 SV=1	veNOG21921	S	GO:1903979//negative regulation of microglial cell activation;GO:1903980//positive regulation of microglial cell activation;	GO:0005615//extracellular space;	-	-
ENSBGRG00000017772	82.4813	36.0264	128.936	3.57894	1.83953	0.000163448	0.0176475	24	3741375	3751067	+	1734	PRSS16	GO:0005764;GO:0005768;GO:0006508;GO:0008236;GO:0006508;GO:0008236;	K09649	serine protease 16 [Source:HGNC Symbol;Acc:HGNC:9480]	sp|Q9NQE7|TSSP_HUMAN Thymus-specific serine protease OS=Homo sapiens OX=9606 GN=PRSS16 PE=2 SV=2	veNOG12778	O	GO:0006508//proteolysis;GO:0006508//proteolysis;	GO:0005764//lysosome;GO:0005768//endosome;	GO:0008236//serine-type peptidase activity;GO:0008236//serine-type peptidase activity;	-
ENSBGRG00000023800	35.316	58.8435	11.7884	0.200335	-2.31951	0.000164587	0.0176475	22	42859439	42861589	+	2151	LRRN1	GO:0005515;GO:0051965;	K24492	leucine rich repeat neuronal 1 [Source:HGNC Symbol;Acc:HGNC:20980]	sp|A0N0X6|LRRN1_BOVIN Leucine-rich repeat neuronal protein 1 OS=Bos taurus OX=9913 GN=LRRN1 PE=3 SV=1	veNOG04142	T	GO:0051965//positive regulation of synapse assembly;	-	GO:0005515//protein binding;	-
ENSBGRG00000015897	171.14	265.851	76.4295	0.28749	-1.79842	0.00016504	0.0176475	20	38638370	38687515	+	2374	COTL1	GO:0003779;GO:0003779;GO:0003779;GO:0005829;GO:0019899;GO:0050832;	-	coactosin like F-actin binding protein 1 [Source:HGNC Symbol;Acc:HGNC:18304]	sp|Q2HJ57|COTL1_BOVIN Coactosin-like protein OS=Bos taurus OX=9913 GN=COTL1 PE=2 SV=3	veNOG20331	Z	GO:0050832//defense response to fungus;	GO:0005829//cytosol;	GO:0003779//actin binding;GO:0003779//actin binding;GO:0003779//actin binding;GO:0019899//enzyme binding;	-
ENSBGRG00000005222	1144.59	574.984	1714.2	2.98131	1.57595	0.000168154	0.0178822	5	79076039	79158999	+	3371	SLC4A8	GO:0005452;GO:0005886;GO:0006820;GO:0008509;GO:0008510;GO:0015081;GO:0015106;GO:0015108;GO:0015701;GO:0016020;GO:0016020;GO:0016021;GO:0030425;GO:0032809;GO:0035725;GO:0042391;GO:0042734;GO:0043005;GO:0050804;GO:0051453;GO:0098793;GO:0098978;GO:1902476;GO:2000302;GO:0005452;GO:0006820;GO:0008509;GO:0016020;GO:0016021;GO:0005452;GO:0006820;GO:0008509;GO:0016020;GO:0016021;	K13859	solute carrier family 4 member 8 [Source:HGNC Symbol;Acc:HGNC:11034]	sp|Q2Y0W8|S4A8_HUMAN Electroneutral sodium bicarbonate exchanger 1 OS=Homo sapiens OX=9606 GN=SLC4A8 PE=1 SV=1	veNOG04338	P	GO:0006820//anion transport;GO:0015701//bicarbonate transport;GO:0035725//sodium ion transmembrane transport;GO:0042391//regulation of membrane potential;GO:0050804//modulation of chemical synaptic transmission;GO:0051453//regulation of intracellular pH;GO:1902476//chloride transmembrane transport;GO:2000302//positive regulation of synaptic vesicle exocytosis;GO:0006820//anion transport;GO:000682…	GO:0005886//plasma membrane;GO:0016020//membrane;GO:0016020//membrane;GO:0016021//integral component of membrane;GO:0030425//dendrite;GO:0032809//neuronal cell body membrane;GO:0042734//presynaptic membrane;GO:0043005//neuron projection;GO:0098793//presynapse;GO:0098978//glutamatergic synapse;GO:0016020//membrane;GO:0016021//integral component of membrane;GO:0016020//membrane;GO:0016021//integral…	GO:0005452//inorganic anion exchanger activity;GO:0008509//anion transmembrane transporter activity;GO:0008510//sodium:bicarbonate symporter activity;GO:0015081//sodium ion transmembrane transporter activity;GO:0015106//bicarbonate transmembrane transporter activity;GO:0015108//chloride transmembrane transporter activity;GO:0005452//inorganic anion exchanger activity;GO:0008509//anion transmembra…	-
ENSBGRG00000026023	153.237	70.6692	235.805	3.33674	1.73844	0.000169264	0.0179024	11	33151245	33232592	+	3219	CA12	GO:0004089;GO:0008270;GO:0016021;GO:0055064;GO:0004089;GO:0008270;GO:0016021;GO:0004089;GO:0008270;GO:0016021;GO:0004089;GO:0008270;GO:0016021;	K01672	carbonic anhydrase 12 [Source:HGNC Symbol;Acc:HGNC:1371]	sp|O43570|CAH12_HUMAN Carbonic anhydrase 12 OS=Homo sapiens OX=9606 GN=CA12 PE=1 SV=1	veNOG13142	R	GO:0055064//chloride ion homeostasis;	GO:0016021//integral component of membrane;GO:0016021//integral component of membrane;GO:0016021//integral component of membrane;GO:0016021//integral component of membrane;	GO:0004089//carbonate dehydratase activity;GO:0008270//zinc ion binding;GO:0004089//carbonate dehydratase activity;GO:0008270//zinc ion binding;GO:0004089//carbonate dehydratase activity;GO:0008270//zinc ion binding;GO:0004089//carbonate dehydratase activity;GO:0008270//zinc ion binding;	ko00910(Nitrogen metabolism)
ENSBGRG00000017598	848.095	1322.42	373.765	0.282636	-1.82298	0.000170649	0.0179514	22	14506292	14523915	-	2631	ITIH4	GO:0004867;GO:0005737;GO:0005886;GO:0006953;GO:0030212;GO:0034097;	K24514	inter-alpha-trypsin inhibitor heavy chain 4 [Source:HGNC Symbol;Acc:HGNC:6169]	sp|Q3T052|ITIH4_BOVIN Inter-alpha-trypsin inhibitor heavy chain H4 OS=Bos taurus OX=9913 GN=ITIH4 PE=1 SV=1	veNOG16024	R	GO:0006953//acute-phase response;GO:0030212//hyaluronan metabolic process;GO:0034097//response to cytokine;	GO:0005737//cytoplasm;GO:0005886//plasma membrane;	GO:0004867//serine-type endopeptidase inhibitor activity;	-
ENSBGRG00000016150	122.777	57.0858	188.469	3.3015	1.72312	0.000173211	0.0181229	13	5006525	5053787	+	2738	GLB1L2	GO:0004553;GO:0004565;GO:0005975;GO:0004553;GO:0005975;GO:0004553;GO:0005975;GO:0004553;GO:0005975;	K25543	galactosidase beta 1 like 2 [Source:HGNC Symbol;Acc:HGNC:25129]	sp|Q8IW92|GLBL2_HUMAN Beta-galactosidase-1-like protein 2 OS=Homo sapiens OX=9606 GN=GLB1L2 PE=1 SV=1	veNOG08537	G	GO:0005975//carbohydrate metabolic process;GO:0005975//carbohydrate metabolic process;GO:0005975//carbohydrate metabolic process;GO:0005975//carbohydrate metabolic process;	-	GO:0004553//hydrolase activity, hydrolyzing O-glycosyl compounds;GO:0004565//beta-galactosidase activity;GO:0004553//hydrolase activity, hydrolyzing O-glycosyl compounds;GO:0004553//hydrolase activity, hydrolyzing O-glycosyl compounds;GO:0004553//hydrolase activity, hydrolyzing O-glycosyl compounds;	-
ENSBGRG00000008859	44.6335	73.3314	15.9356	0.217309	-2.20218	0.000174958	0.0182078	2	107314950	107344742	-	1738	CYTIP	GO:0005515;GO:0005654;GO:0005737;GO:0005829;GO:0005938;GO:0030155;GO:0005515;	-	cytohesin 1 interacting protein [Source:HGNC Symbol;Acc:HGNC:9506]	sp|O60759|CYTIP_HUMAN Cytohesin-interacting protein OS=Homo sapiens OX=9606 GN=CYTIP PE=1 SV=2	veNOG08997	S	GO:0030155//regulation of cell adhesion;	GO:0005654//nucleoplasm;GO:0005737//cytoplasm;GO:0005829//cytosol;GO:0005938//cell cortex;	GO:0005515//protein binding;GO:0005515//protein binding;	-
ENSBGRG00000005774	1709.09	2600.8	817.379	0.31428	-1.66988	0.000175959	0.0182146	13	2097450	2113110	+	2200	SERPING1	GO:0001869;GO:0004867;GO:0004867;GO:0004867;GO:0005615;GO:0005615;GO:0030193;GO:0045916;GO:0004867;GO:0005615;GO:0030193;GO:0045916;	K04001	serpin family G member 1 [Source:HGNC Symbol;Acc:HGNC:1228]	sp|P50448|F12AI_BOVIN Factor XIIa inhibitor OS=Bos taurus OX=9913 PE=1 SV=1	veNOG00103	V	GO:0001869//negative regulation of complement activation, lectin pathway;GO:0030193//regulation of blood coagulation;GO:0045916//negative regulation of complement activation;GO:0030193//regulation of blood coagulation;GO:0045916//negative regulation of complement activation;	GO:0005615//extracellular space;GO:0005615//extracellular space;GO:0005615//extracellular space;	GO:0004867//serine-type endopeptidase inhibitor activity;GO:0004867//serine-type endopeptidase inhibitor activity;GO:0004867//serine-type endopeptidase inhibitor activity;GO:0004867//serine-type endopeptidase inhibitor activity;	ko05133(Pertussis);ko04610(Complement and coagulation cascades)
ENSBGRG00000021554	154.442	53.4438	255.441	4.77962	2.2569	0.000178185	0.0183474	19	20249329	20309241	-	2525	WNT3	GO:0005102;GO:0005576;GO:0007275;GO:0016055;GO:0000902;GO:0001707;GO:0005102;GO:0005109;GO:0005576;GO:0007275;GO:0007276;GO:0007411;GO:0009948;GO:0009950;GO:0009952;GO:0010467;GO:0010628;GO:0010628;GO:0016055;GO:0019904;GO:0030177;GO:0031012;GO:0035115;GO:0035116;GO:0044338;GO:0044339;GO:0048018;GO:0048646;GO:0048697;GO:0048843;GO:0050767;GO:0060064;GO:0060070;GO:0060070;GO:0060173;GO:0060174;GO:…	-	Wnt family member 3 [Source:HGNC Symbol;Acc:HGNC:12782]	sp|P17553|WNT3_MOUSE Proto-oncogene Wnt-3 OS=Mus musculus OX=10090 GN=Wnt3 PE=1 SV=1	veNOG03867	T	GO:0007275//multicellular organism development;GO:0016055//Wnt signaling pathway;GO:0000902//cell morphogenesis;GO:0001707//mesoderm formation;GO:0007275//multicellular organism development;GO:0007276//gamete generation;GO:0007411//axon guidance;GO:0009948//anterior/posterior axis specification;GO:0009950//dorsal/ventral axis specification;GO:0009952//anterior/posterior pattern specification;GO:0…	GO:0005576//extracellular region;GO:0005576//extracellular region;GO:0031012//extracellular matrix;GO:0005576//extracellular region;GO:0005576//extracellular region;	GO:0005102//signaling receptor binding;GO:0005102//signaling receptor binding;GO:0005109//frizzled binding;GO:0019904//protein domain specific binding;GO:0048018//receptor ligand activity;GO:0005102//signaling receptor binding;GO:0005102//signaling receptor binding;	-
ENSBGRG00000012738	700.416	243.473	1157.36	4.75354	2.249	0.000180843	0.018523	8	62301592	62448077	+	2333	SH3RF2	GO:0005515;GO:0005634;GO:0005654;GO:0008157;GO:0019902;GO:0030335;GO:0031397;GO:0032436;GO:0043066;GO:0046328;GO:0046330;GO:0051865;GO:0061630;GO:0061630;	K12171	SH3 domain containing ring finger 2 [Source:HGNC Symbol;Acc:HGNC:26299]	sp|Q8TEC5|SH3R2_HUMAN E3 ubiquitin-protein ligase SH3RF2 OS=Homo sapiens OX=9606 GN=SH3RF2 PE=1 SV=3	veNOG00068	O	GO:0030335//positive regulation of cell migration;GO:0031397//negative regulation of protein ubiquitination;GO:0032436//positive regulation of proteasomal ubiquitin-dependent protein catabolic process;GO:0043066//negative regulation of apoptotic process;GO:0046328//regulation of JNK cascade;GO:0046330//positive regulation of JNK cascade;GO:0051865//protein autoubiquitination;	GO:0005634//nucleus;GO:0005654//nucleoplasm;	GO:0005515//protein binding;GO:0008157//protein phosphatase 1 binding;GO:0019902//phosphatase binding;GO:0061630//ubiquitin protein ligase activity;GO:0061630//ubiquitin protein ligase activity;	-
ENSBGRG00000008420	1657.89	736.872	2578.91	3.4998	1.80727	0.000182502	0.0185951	4	80292610	80584845	+	5668	ATXN7L1	-	K11318	ataxin 7 like 1 [Source:HGNC Symbol;Acc:HGNC:22210]	sp|Q9ULK2|AT7L1_HUMAN Ataxin-7-like protein 1 OS=Homo sapiens OX=9606 GN=ATXN7L1 PE=1 SV=3	veNOG05675	B	-	-	-	-
ENSBGRG00000013173	551.312	195.505	907.118	4.63987	2.21408	0.000183665	0.0186044	X	74882514	74929813	-	1995	CYLC1	GO:0005200;GO:0043159;GO:0005200;	-	cylicin 1 [Source:HGNC Symbol;Acc:HGNC:2582]	sp|P35662|CYLC1_BOVIN Cylicin-1 OS=Bos taurus OX=9913 GN=CYLC1 PE=1 SV=1	veNOG10291	S	-	GO:0043159//acrosomal matrix;	GO:0005200//structural constituent of cytoskeleton;GO:0005200//structural constituent of cytoskeleton;	-
ENSBGRG00000007766	866.391	319.532	1413.25	4.42288	2.14499	0.00018733	0.0186044	5	28743462	28760271	+	1876	TEX33	-	-	testis expressed 33 [Source:HGNC Symbol;Acc:HGNC:28568]	sp|O43247|TEX33_HUMAN Testis-expressed protein 33 OS=Homo sapiens OX=9606 GN=TEX33 PE=1 SV=2	veNOG09911	S	-	-	-	-
ENSBGRG00000007384	313.426	120.612	506.239	4.19725	2.06944	0.0001878	0.0186044	9	49058368	49064130	+	623	TMEM247	GO:0005783;	-	transmembrane protein 247 [Source:HGNC Symbol;Acc:HGNC:42967]	sp|Q2YDG1|TM247_BOVIN Transmembrane protein 247 OS=Bos taurus OX=9913 PE=2 SV=2	veNOG07716	S	-	GO:0005783//endoplasmic reticulum;	-	-
ENSBGRG00000010178	400.091	155.866	644.316	4.13379	2.04746	0.000188671	0.0186044	5	121410137	121411828	+	1692	-	-	-	-	-	NOG191680	S	-	-	-	-
ENSBGRG00000007327	134.748	60.2066	209.29	3.47619	1.79751	0.000189593	0.0186044	28	30441611	30468448	+	3459	-	GO:0005509;GO:0005515;	-	-	sp|Q9JI18|LRP1B_MOUSE Low-density lipoprotein receptor-related protein 1B OS=Mus musculus OX=10090 GN=Lrp1b PE=1 SV=1	KOG1215;veNOG16156;veNOG28207;veNOG29494	T	-	-	GO:0005509//calcium ion binding;GO:0005515//protein binding;	-
ENSBGRG00000011092	6090.94	2331.19	9850.69	4.2256	2.07916	0.000192106	0.0186044	11	21370153	21415241	+	3101	TRIM36	GO:0000281;GO:0001669;GO:0004842;GO:0004842;GO:0005515;GO:0005737;GO:0007051;GO:0007340;GO:0008270;GO:0043014;GO:0051726;GO:0051726;GO:0070507;GO:0004842;GO:0005515;GO:0008270;GO:0051726;GO:0004842;GO:0005515;GO:0008270;GO:0051726;	K12013	tripartite motif containing 36 [Source:HGNC Symbol;Acc:HGNC:16280]	sp|Q9NQ86|TRI36_HUMAN E3 ubiquitin-protein ligase TRIM36 OS=Homo sapiens OX=9606 GN=TRIM36 PE=1 SV=2	veNOG03980	O	GO:0000281//mitotic cytokinesis;GO:0007051//spindle organization;GO:0007340//acrosome reaction;GO:0051726//regulation of cell cycle;GO:0051726//regulation of cell cycle;GO:0070507//regulation of microtubule cytoskeleton organization;GO:0051726//regulation of cell cycle;GO:0051726//regulation of cell cycle;	GO:0001669//acrosomal vesicle;GO:0005737//cytoplasm;	GO:0004842//ubiquitin-protein transferase activity;GO:0004842//ubiquitin-protein transferase activity;GO:0005515//protein binding;GO:0008270//zinc ion binding;GO:0043014//alpha-tubulin binding;GO:0004842//ubiquitin-protein transferase activity;GO:0005515//protein binding;GO:0008270//zinc ion binding;GO:0004842//ubiquitin-protein transferase activity;GO:0005515//protein binding;GO:0008270//zinc io…	-
ENSBGRG00000009994	13.0377	23.9944	2.08106	0.086731	-3.52731	0.000193199	0.0186044	29	1752990	1757793	+	959	-	-	-	-	-	opiNOG21546;veNOG17746	R	-	-	-	-
ENSBGRG00000017918	1383.29	488.238	2278.34	4.66647	2.22233	0.000193256	0.0186044	15	20747429	20756069	-	3560	-	-	-	-	sp|A0A1B0GUA9|CM046_HUMAN Uncharacterized protein C13orf46 OS=Homo sapiens OX=9606 GN=C13orf46 PE=4 SV=2	veNOG21908;carNOG16298	S	-	-	-	-
ENSBGRG00000004287	73.4729	30.6779	116.268	3.78995	1.92218	0.000193434	0.0186044	3	42199377	42208885	-	1911	PPM1J	GO:0004722;GO:0004722;GO:0006470;GO:0006470;GO:0016791;GO:0004722;GO:0006470;GO:0016791;	K17504	protein phosphatase, Mg2+/Mn2+ dependent 1J [Source:HGNC Symbol;Acc:HGNC:20785]	sp|Q5JR12|PPM1J_HUMAN Protein phosphatase 1J OS=Homo sapiens OX=9606 GN=PPM1J PE=1 SV=1	veNOG05757	T	GO:0006470//protein dephosphorylation;GO:0006470//protein dephosphorylation;GO:0006470//protein dephosphorylation;	-	GO:0004722//protein serine/threonine phosphatase activity;GO:0004722//protein serine/threonine phosphatase activity;GO:0016791//phosphatase activity;GO:0004722//protein serine/threonine phosphatase activity;GO:0016791//phosphatase activity;	-
ENSBGRG00000014531	155.993	73.2309	238.756	3.26031	1.70501	0.000195052	0.0186044	19	17529163	17553949	-	4423	KCNH6	GO:0005216;GO:0005249;GO:0006811;GO:0006813;GO:0016020;GO:0016021;GO:0055085;GO:0005216;GO:0005249;GO:0006811;GO:0006813;GO:0016020;GO:0016021;GO:0055085;GO:0005216;GO:0005249;GO:0006811;GO:0006813;GO:0016020;GO:0016021;GO:0055085;	K04909	potassium voltage-gated channel subfamily H member 6 [Source:HGNC Symbol;Acc:HGNC:18862]	sp|Q9H252|KCNH6_HUMAN Potassium voltage-gated channel subfamily H member 6 OS=Homo sapiens OX=9606 GN=KCNH6 PE=1 SV=1	veNOG00096	P	GO:0006811//ion transport;GO:0006813//potassium ion transport;GO:0055085//transmembrane transport;GO:0006811//ion transport;GO:0006813//potassium ion transport;GO:0055085//transmembrane transport;GO:0006811//ion transport;GO:0006813//potassium ion transport;GO:0055085//transmembrane transport;	GO:0016020//membrane;GO:0016021//integral component of membrane;GO:0016020//membrane;GO:0016021//integral component of membrane;GO:0016020//membrane;GO:0016021//integral component of membrane;	GO:0005216//ion channel activity;GO:0005249//voltage-gated potassium channel activity;GO:0005216//ion channel activity;GO:0005249//voltage-gated potassium channel activity;GO:0005216//ion channel activity;GO:0005249//voltage-gated potassium channel activity;	-
ENSBGRG00000016800	30.8486	10.798	50.8991	4.71375	2.23688	0.000195092	0.0186044	26	3107005	3115698	+	1822	-	GO:0019901;GO:0045737;	K08694	-	sp|A6NLX3|SPDE4_HUMAN Speedy protein E4 OS=Homo sapiens OX=9606 GN=SPDYE4 PE=1 SV=2	veNOG02549	S	GO:0045737//positive regulation of cyclin-dependent protein serine/threonine kinase activity;	-	GO:0019901//protein kinase binding;	ko04914(Progesterone-mediated oocyte maturation);ko04114(Oocyte meiosis)
ENSBGRG00000012995	39.5282	10.2504	68.806	6.7125	2.74685	0.000196163	0.0186044	5	113724444	113897369	-	2074	PRMT8	GO:0016274;GO:0018216;GO:0005886;GO:0006479;GO:0008469;GO:0008757;GO:0016274;GO:0016571;GO:0018216;GO:0018216;GO:0019899;GO:0019919;GO:0035241;GO:0035242;GO:0042802;GO:0042803;GO:0051260;GO:0098753;GO:1904047;	K11439	protein arginine methyltransferase 8 [Source:HGNC Symbol;Acc:HGNC:5188]	sp|Q9NR22|ANM8_HUMAN Protein arginine N-methyltransferase 8 OS=Homo sapiens OX=9606 GN=PRMT8 PE=1 SV=2	veNOG10294;opiNOG02704	OTK	GO:0018216//peptidyl-arginine methylation;GO:0006479//protein methylation;GO:0016571//histone methylation;GO:0018216//peptidyl-arginine methylation;GO:0018216//peptidyl-arginine methylation;GO:0019919//peptidyl-arginine methylation, to asymmetrical-dimethyl arginine;GO:0051260//protein homooligomerization;	GO:0005886//plasma membrane;GO:0098753//anchored component of the cytoplasmic side of the plasma membrane;	GO:0016274//protein-arginine N-methyltransferase activity;GO:0008469//histone-arginine N-methyltransferase activity;GO:0008757//S-adenosylmethionine-dependent methyltransferase activity;GO:0016274//protein-arginine N-methyltransferase activity;GO:0019899//enzyme binding;GO:0035241//protein-arginine omega-N monomethyltransferase activity;GO:0035242//protein-arginine omega-N asymmetric methyltransf…	-
ENSBGRG00000013092	25.3796	8.13037	42.6288	5.24316	2.39044	0.000196502	0.0186044	20	36186393	36197808	+	870	-	-	-	-	sp|Q9H693|CP095_HUMAN Uncharacterized protein C16orf95 OS=Homo sapiens OX=9606 GN=C16orf95 PE=2 SV=1	veNOG24574;veNOG22205	S	-	-	-	-
ENSBGRG00000009760	218.559	82.3362	354.782	4.30895	2.10734	0.0001975	0.0186044	19	23395860	23399126	-	2310	HSD17B1	GO:0004303;GO:0004303;GO:0004303;GO:0005496;GO:0005737;GO:0005829;GO:0006703;GO:0006703;GO:0016491;GO:0030283;GO:0042803;GO:0050661;GO:0061370;GO:0070401;GO:0072582;GO:1903924;	K00044	hydroxysteroid 17-beta dehydrogenase 1 [Source:HGNC Symbol;Acc:HGNC:5210]	sp|P51657|DHB1_RAT Estradiol 17-beta-dehydrogenase 1 OS=Rattus norvegicus OX=10116 GN=Hsd17b1 PE=1 SV=1	veNOG10682	Q	GO:0006703//estrogen biosynthetic process;GO:0006703//estrogen biosynthetic process;GO:0061370//testosterone biosynthetic process;	GO:0005737//cytoplasm;GO:0005829//cytosol;	GO:0004303//estradiol 17-beta-dehydrogenase activity;GO:0004303//estradiol 17-beta-dehydrogenase activity;GO:0004303//estradiol 17-beta-dehydrogenase activity;GO:0005496//steroid binding;GO:0016491//oxidoreductase activity;GO:0030283//testosterone dehydrogenase [NAD(P)] activity;GO:0042803//protein homodimerization activity;GO:0050661//NADP binding;GO:0070401//NADP+ binding;GO:0072582//17-beta-hy…	ko04913(Ovarian steroidogenesis);ko00140(Steroid hormone biosynthesis)
ENSBGRG00000025442	152.679	60.3716	244.987	4.05798	2.02076	0.000197737	0.0186044	8	18011646	18037437	+	2178	-	GO:0003676;GO:0003723;GO:0006397;GO:0006406;	-	-	sp|Q5RBU8|ROA2_PONAB Heterogeneous nuclear ribonucleoproteins A2/B1 OS=Pongo abelii OX=9601 GN=HNRNPA2B1 PE=2 SV=1	NOG18890;veNOG01218;KOG0118	AR	GO:0006397//mRNA processing;GO:0006406//mRNA export from nucleus;	-	GO:0003676//nucleic acid binding;GO:0003723//RNA binding;	-
ENSBGRG00000013865	2846.88	1293.05	4400.72	3.40337	1.76696	0.000197888	0.0186044	9	114267930	114461414	-	3971	ASAP2	GO:0005096;GO:0005515;GO:0043547;GO:0005096;GO:0005515;GO:0043547;	K12488	ArfGAP with SH3 domain, ankyrin repeat and PH domain 2 [Source:HGNC Symbol;Acc:HGNC:2721]	sp|O43150|ASAP2_HUMAN Arf-GAP with SH3 domain, ANK repeat and PH domain-containing protein 2 OS=Homo sapiens OX=9606 GN=ASAP2 PE=1 SV=3	veNOG02220	T	GO:0043547//positive regulation of GTPase activity;GO:0043547//positive regulation of GTPase activity;	-	GO:0005096//GTPase activator activity;GO:0005515//protein binding;GO:0005096//GTPase activator activity;GO:0005515//protein binding;	ko04666(Fc gamma R-mediated phagocytosis);ko04144(Endocytosis)
ENSBGRG00000015110	206.881	337.068	76.6937	0.227532	-2.13586	0.000203701	0.0189952	8	105024085	105081549	+	3631	ERAP2	GO:0005783;GO:0006508;GO:0008237;GO:0008270;GO:0019885;GO:0070006;GO:0004177;GO:0005783;GO:0005788;GO:0006508;GO:0008237;GO:0008237;GO:0008270;GO:0019885;GO:0070006;GO:0005783;GO:0006508;GO:0019885;GO:0070006;	K13723	endoplasmic reticulum aminopeptidase 2 [Source:HGNC Symbol;Acc:HGNC:29499]	sp|A6QPT7|ERAP2_BOVIN Endoplasmic reticulum aminopeptidase 2 OS=Bos taurus OX=9913 GN=ERAP2 PE=2 SV=1	veNOG10570	EO	GO:0006508//proteolysis;GO:0019885//antigen processing and presentation of endogenous peptide antigen via MHC class I;GO:0006508//proteolysis;GO:0019885//antigen processing and presentation of endogenous peptide antigen via MHC class I;GO:0006508//proteolysis;GO:0019885//antigen processing and presentation of endogenous peptide antigen via MHC class I;	GO:0005783//endoplasmic reticulum;GO:0005783//endoplasmic reticulum;GO:0005788//endoplasmic reticulum lumen;GO:0005783//endoplasmic reticulum;	GO:0008237//metallopeptidase activity;GO:0008270//zinc ion binding;GO:0070006//metalloaminopeptidase activity;GO:0004177//aminopeptidase activity;GO:0008237//metallopeptidase activity;GO:0008237//metallopeptidase activity;GO:0008270//zinc ion binding;GO:0070006//metalloaminopeptidase activity;GO:0070006//metalloaminopeptidase activity;	-
ENSBGRG00000005046	626.811	217.543	1036.08	4.76263	2.25176	0.000204147	0.0189952	1	56093965	56094951	+	987	CCDC54	-	-	coiled-coil domain containing 54 [Source:HGNC Symbol;Acc:HGNC:30703]	sp|Q29RU3|CCD54_BOVIN Coiled-coil domain-containing protein 54 OS=Bos taurus OX=9913 GN=CCDC54 PE=2 SV=1	veNOG32084;meNOG16185	S	-	-	-	-
ENSBGRG00000025511	112.559	51.3871	173.731	3.38082	1.75737	0.000204973	0.0189952	11	12171695	12220638	+	2792	IGDCC3	GO:0005515;GO:0005887;GO:0050885;	K22654	immunoglobulin superfamily DCC subclass member 3 [Source:HGNC Symbol;Acc:HGNC:9700]	sp|Q8IVU1|IGDC3_HUMAN Immunoglobulin superfamily DCC subclass member 3 OS=Homo sapiens OX=9606 GN=IGDCC3 PE=2 SV=2	veNOG01800	T	GO:0050885//neuromuscular process controlling balance;	GO:0005887//integral component of plasma membrane;	GO:0005515//protein binding;	-
ENSBGRG00000016608	119.796	49.2729	190.319	3.86255	1.94955	0.000207048	0.0190616	12	47045059	47051401	+	1704	PTK6	GO:0004672;GO:0004713;GO:0005515;GO:0005524;GO:0006468;GO:0001726;GO:0004672;GO:0004713;GO:0004715;GO:0005515;GO:0005524;GO:0005634;GO:0005634;GO:0005654;GO:0005737;GO:0005829;GO:0005886;GO:0006468;GO:0007260;GO:0010976;GO:0016477;GO:0016604;GO:0042802;GO:0045926;GO:0046777;GO:0060575;GO:0061099;GO:0071300;	K08894	protein tyrosine kinase 6 [Source:HGNC Symbol;Acc:HGNC:9617]	sp|Q64434|PTK6_MOUSE Protein-tyrosine kinase 6 OS=Mus musculus OX=10090 GN=Ptk6 PE=1 SV=1	veNOG03022	T	GO:0006468//protein phosphorylation;GO:0006468//protein phosphorylation;GO:0007260//tyrosine phosphorylation of STAT protein;GO:0010976//positive regulation of neuron projection development;GO:0016477//cell migration;GO:0045926//negative regulation of growth;GO:0046777//protein autophosphorylation;GO:0060575//intestinal epithelial cell differentiation;GO:0061099//negative regulation of protein ty…	GO:0001726//ruffle;GO:0005634//nucleus;GO:0005634//nucleus;GO:0005654//nucleoplasm;GO:0005737//cytoplasm;GO:0005829//cytosol;GO:0005886//plasma membrane;GO:0016604//nuclear body;	GO:0004672//protein kinase activity;GO:0004713//protein tyrosine kinase activity;GO:0005515//protein binding;GO:0005524//ATP binding;GO:0004672//protein kinase activity;GO:0004713//protein tyrosine kinase activity;GO:0004715//non-membrane spanning protein tyrosine kinase activity;GO:0005515//protein binding;GO:0005524//ATP binding;GO:0042802//identical protein binding;	-
ENSBGRG00000012514	22283.3	11437.5	33129	2.89653	1.53433	0.000208439	0.0190616	3	112825110	112845732	-	1489	-	GO:0003676;GO:0003676;	K09276	-	sp|P67808|YBOX1_BOVIN Y-box-binding protein 1 OS=Bos taurus OX=9913 GN=YBX1 PE=2 SV=3	veNOG03891	K	-	-	GO:0003676//nucleic acid binding;GO:0003676//nucleic acid binding;	-
ENSBGRG00000018821	79.7842	127.475	32.0939	0.251767	-1.98984	0.000208629	0.0190616	5	1721825	1825415	-	2926	-	-	K10072	-	sp|Q0H8B9|CL2DB_RAT C-type lectin domain family 2 member D11 OS=Rattus norvegicus OX=10116 GN=Clec2d11 PE=1 SV=1	veNOG20552	TV	-	-	-	-
ENSBGRG00000000229	192.908	75.7632	310.054	4.0924	2.03295	0.000209909	0.019089	1	137248013	137249146	+	1134	PAQR9	GO:0016021;	-	progestin and adipoQ receptor family member 9 [Source:HGNC Symbol;Acc:HGNC:30131]	sp|Q6ZVX9|PAQR9_HUMAN Membrane progestin receptor epsilon OS=Homo sapiens OX=9606 GN=PAQR9 PE=1 SV=1	veNOG12201	T	-	GO:0016021//integral component of membrane;	-	-
ENSBGRG00000021210	24.4414	41.917	6.96571	0.166179	-2.58919	0.000214206	0.0190913	25	15333747	15339954	+	938	HHEX	GO:0000122;GO:0000976;GO:0000978;GO:0000981;GO:0001227;GO:0001228;GO:0003677;GO:0005634;GO:0005737;GO:0006355;GO:0006406;GO:0008190;GO:0008301;GO:0016973;GO:0032993;GO:0034504;GO:0042803;GO:0043565;GO:0045736;GO:0045892;GO:0045893;GO:0045944;GO:0070663;GO:0071103;GO:0090263;GO:0140297;	K08024	hematopoietically expressed homeobox [Source:HGNC Symbol;Acc:HGNC:4901]	sp|Q03014|HHEX_HUMAN Hematopoietically-expressed homeobox protein HHEX OS=Homo sapiens OX=9606 GN=HHEX PE=1 SV=1	veNOG09261	K	GO:0000122//negative regulation of transcription by RNA polymerase II;GO:0006355//regulation of transcription, DNA-templated;GO:0006406//mRNA export from nucleus;GO:0016973//poly(A)+ mRNA export from nucleus;GO:0034504//protein localization to nucleus;GO:0045736//negative regulation of cyclin-dependent protein serine/threonine kinase activity;GO:0045892//negative regulation of transcription, DNA-…	GO:0005634//nucleus;GO:0005737//cytoplasm;GO:0032993//protein-DNA complex;	GO:0000976//transcription cis-regulatory region binding;GO:0000978//RNA polymerase II cis-regulatory region sequence-specific DNA binding;GO:0000981//DNA-binding transcription factor activity, RNA polymerase II-specific;GO:0001227//DNA-binding transcription repressor activity, RNA polymerase II-specific;GO:0001228//DNA-binding transcription activator activity, RNA polymerase II-specific;GO:000367…	ko05202(Transcriptional misregulation in cancer);ko04950(Maturity onset diabetes of the young)
ENSBGRG00000015381	908.36	365.804	1450.92	3.96637	1.98782	0.000214237	0.0190913	9	12085400	12241082	-	2211	AK8	GO:0004017;GO:0004017;GO:0004127;GO:0004550;GO:0005524;GO:0005930;GO:0006139;GO:0006165;GO:0009142;GO:0016208;GO:0019205;GO:0021591;GO:0036126;GO:0097729;GO:0004017;GO:0005524;GO:0006139;GO:0019205;GO:0004017;GO:0005524;GO:0006139;GO:0019205;GO:0004017;GO:0005524;GO:0006139;GO:0019205;	K00939	adenylate kinase 8 [Source:HGNC Symbol;Acc:HGNC:26526]	sp|Q96MA6|KAD8_HUMAN Adenylate kinase 8 OS=Homo sapiens OX=9606 GN=AK8 PE=1 SV=1	veNOG02822	F	GO:0006139//nucleobase-containing compound metabolic process;GO:0006165//nucleoside diphosphate phosphorylation;GO:0009142//nucleoside triphosphate biosynthetic process;GO:0021591//ventricular system development;GO:0006139//nucleobase-containing compound metabolic process;GO:0006139//nucleobase-containing compound metabolic process;GO:0006139//nucleobase-containing compound metabolic process;	GO:0005930//axoneme;GO:0036126//sperm flagellum;GO:0097729//9+2 motile cilium;	GO:0004017//adenylate kinase activity;GO:0004017//adenylate kinase activity;GO:0004127//cytidylate kinase activity;GO:0004550//nucleoside diphosphate kinase activity;GO:0005524//ATP binding;GO:0016208//AMP binding;GO:0019205//nucleobase-containing compound kinase activity;GO:0004017//adenylate kinase activity;GO:0005524//ATP binding;GO:0019205//nucleobase-containing compound kinase activity;GO:00…	ko00730(Thiamine metabolism);ko00230(Purine metabolism)
ENSBGRG00000023584	337.634	97.0016	578.267	5.96141	2.57565	0.000214659	0.0190913	20	51576160	51577725	+	966	-	-	-	-	sp|Q8N5Q1|F71E2_HUMAN Protein FAM71E2 OS=Homo sapiens OX=9606 GN=FAM71E2 PE=2 SV=3	veNOG04640	S	-	-	-	-
ENSBGRG00000021562	122.366	197.825	46.9069	0.237114	-2.07635	0.000214819	0.0190913	3	2332327	2350927	+	1296	SYT11	GO:0000149;GO:0001778;GO:0001818;GO:0001891;GO:0005737;GO:0005764;GO:0005802;GO:0005887;GO:0006914;GO:0007612;GO:0007613;GO:0009611;GO:0014069;GO:0016020;GO:0030425;GO:0031369;GO:0031625;GO:0031982;GO:0032009;GO:0032715;GO:0032720;GO:0033602;GO:0042802;GO:0043005;GO:0045335;GO:0045806;GO:0048487;GO:0050765;GO:0051650;GO:0055037;GO:1900424;GO:1903979;GO:1905171;GO:1990927;	K19911	synaptotagmin 11 [Source:HGNC Symbol;Acc:HGNC:19239]	sp|Q9BT88|SYT11_HUMAN Synaptotagmin-11 OS=Homo sapiens OX=9606 GN=SYT11 PE=1 SV=2	veNOG00193	UT	GO:0001778//plasma membrane repair;GO:0001818//negative regulation of cytokine production;GO:0006914//autophagy;GO:0007612//learning;GO:0007613//memory;GO:0009611//response to wounding;GO:0032715//negative regulation of interleukin-6 production;GO:0032720//negative regulation of tumor necrosis factor production;GO:0033602//negative regulation of dopamine secretion;GO:0045806//negative regulation …	GO:0001891//phagocytic cup;GO:0005737//cytoplasm;GO:0005764//lysosome;GO:0005802//trans-Golgi network;GO:0005887//integral component of plasma membrane;GO:0014069//postsynaptic density;GO:0016020//membrane;GO:0030425//dendrite;GO:0031982//vesicle;GO:0032009//early phagosome;GO:0043005//neuron projection;GO:0045335//phagocytic vesicle;GO:0055037//recycling endosome;	GO:0000149//SNARE binding;GO:0031369//translation initiation factor binding;GO:0031625//ubiquitin protein ligase binding;GO:0042802//identical protein binding;GO:0048487//beta-tubulin binding;	-
ENSBGRG00000011308	1144.16	433.439	1854.88	4.27945	2.09743	0.00021484	0.0190913	9	16187490	16188856	+	762	STPG3	-	-	sperm-tail PG-rich repeat containing 3 [Source:HGNC Symbol;Acc:HGNC:37285]	sp|A2RSX4|STPG3_MOUSE Protein STPG3 OS=Mus musculus OX=10090 GN=Stpg3 PE=2 SV=1	veNOG15778	S	-	-	-	-
ENSBGRG00000024491	203.764	70.4842	337.043	4.78182	2.25756	0.000218396	0.0192266	X	37490485	37491958	-	1080	-	GO:0003700;GO:0006355;GO:0043565;	-	-	sp|A0A1B0GWH4|HSFX3_HUMAN Heat shock transcription factor, X-linked member 3 OS=Homo sapiens OX=9606 GN=HSFX3 PE=3 SV=1	veNOG15662	K	GO:0006355//regulation of transcription, DNA-templated;	-	GO:0003700//DNA-binding transcription factor activity;GO:0043565//sequence-specific DNA binding;	-
ENSBGRG00000018695	164.12	254.152	74.0884	0.291512	-1.77837	0.000219248	0.0192266	23	5218339	5268736	+	1612	LCP2	GO:0005515;GO:0005829;GO:0005911;GO:0036398;GO:0044853;GO:0045576;GO:0045860;GO:0050852;GO:0005515;	K07361	lymphocyte cytosolic protein 2 [Source:HGNC Symbol;Acc:HGNC:6529]	sp|Q13094|LCP2_HUMAN Lymphocyte cytosolic protein 2 OS=Homo sapiens OX=9606 GN=LCP2 PE=1 SV=1	veNOG11946	R	GO:0045576//mast cell activation;GO:0045860//positive regulation of protein kinase activity;GO:0050852//T cell receptor signaling pathway;	GO:0005829//cytosol;GO:0005911//cell-cell junction;GO:0036398//TCR signalosome;GO:0044853//plasma membrane raft;	GO:0005515//protein binding;GO:0005515//protein binding;	ko05135(Yersinia infection);ko04664(Fc epsilon RI signaling pathway);ko04660(T cell receptor signaling pathway);ko04650(Natural killer cell mediated cytotoxicity);ko04611(Platelet activation);ko04380(Osteoclast differentiation);ko04015(Rap1 signaling pathway)
ENSBGRG00000007143	19.5371	5.49799	33.5762	6.10701	2.61047	0.000219874	0.0192266	Y	19163780	19166008	+	417	-	-	-	-	-	-	-	-	-	-	-
ENSBGRG00000024919	36.0715	11.45	60.693	5.3007	2.40618	0.000220786	0.0192266	3	95021920	95023114	+	1056	TACSTD2	GO:0016021;	K17288	tumor associated calcium signal transducer 2 [Source:HGNC Symbol;Acc:HGNC:11530]	sp|P09758|TACD2_HUMAN Tumor-associated calcium signal transducer 2 OS=Homo sapiens OX=9606 GN=TACSTD2 PE=1 SV=3	veNOG09421	T	-	GO:0016021//integral component of membrane;	-	-
ENSBGRG00000020188	162.025	75.4306	248.62	3.29601	1.72072	0.000221302	0.0192266	19	1876438	1888288	-	1545	SLC16A6	GO:0022857;GO:0055085;	K08183	solute carrier family 16 member 6 [Source:HGNC Symbol;Acc:HGNC:10927]	sp|O15403|MOT7_HUMAN Monocarboxylate transporter 7 OS=Homo sapiens OX=9606 GN=SLC16A6 PE=1 SV=2	veNOG09960	G	GO:0055085//transmembrane transport;	-	GO:0022857//transmembrane transporter activity;	-
ENSBGRG00000025138	8.07543	0.687249	15.4636	22.5008	4.4919	0.000226044	0.0195513	25	46293344	46303881	+	1131	-	-	-	-	sp|P29392|SPAD1_BOVIN Spermadhesin-1 OS=Bos taurus OX=9913 GN=SPADH1 PE=1 SV=1	veNOG23492	R	-	-	-	-
ENSBGRG00000007194	29.9584	10.6524	49.2645	4.62475	2.20938	0.000230063	0.0197246	Y	19166665	19168835	-	861	-	GO:0005634;GO:0006334;	-	-	sp|O19110|TSPY1_BOVIN Testis-specific Y-encoded protein 1 OS=Bos taurus OX=9913 GN=TSPY1 PE=2 SV=2	veNOG33139;KOG1508	BL	GO:0006334//nucleosome assembly;	GO:0005634//nucleus;	-	-
ENSBGRG00000000074	67.0604	28.5552	105.566	3.69691	1.88632	0.000230985	0.0197246	1	31267914	31287054	+	2240	N6AMT1	GO:0003676;GO:0008168;GO:0032259;GO:0003676;GO:0005634;GO:0008168;GO:0008276;GO:0009007;GO:0009404;GO:0018024;GO:0018364;GO:0018872;GO:0030307;GO:0030792;GO:0032259;GO:0032259;GO:0032775;GO:0032991;GO:0034968;GO:0036009;GO:1904047;GO:0003676;GO:0008168;GO:0032259;GO:0003676;GO:0008168;GO:0032259;	K19589	N-6 adenine-specific DNA methyltransferase 1 [Source:HGNC Symbol;Acc:HGNC:16021]	sp|Q9Y5N5|N6MT1_HUMAN Methyltransferase N6AMT1 OS=Homo sapiens OX=9606 GN=N6AMT1 PE=1 SV=4	veNOG14363	L	GO:0032259//methylation;GO:0009404//toxin metabolic process;GO:0018364//peptidyl-glutamine methylation;GO:0018872//arsonoacetate metabolic process;GO:0030307//positive regulation of cell growth;GO:0032259//methylation;GO:0032259//methylation;GO:0032775//DNA methylation on adenine;GO:0034968//histone lysine methylation;GO:0032259//methylation;GO:0032259//methylation;	GO:0005634//nucleus;GO:0032991//protein-containing complex;	GO:0003676//nucleic acid binding;GO:0008168//methyltransferase activity;GO:0003676//nucleic acid binding;GO:0008168//methyltransferase activity;GO:0008276//protein methyltransferase activity;GO:0009007//site-specific DNA-methyltransferase (adenine-specific) activity;GO:0018024//histone-lysine N-methyltransferase activity;GO:0030792//methylarsonite methyltransferase activity;GO:0036009//protein-gl…	-
ENSBGRG00000019999	212.921	348.326	77.516	0.222539	-2.16787	0.000231088	0.0197246	11	29777842	29879118	-	6492	NIN	GO:0000242;GO:0000922;GO:0005509;GO:0005654;GO:0005730;GO:0005813;GO:0005813;GO:0005813;GO:0005814;GO:0005814;GO:0005881;GO:0005886;GO:0008104;GO:0010457;GO:0019900;GO:0021540;GO:0021957;GO:0030424;GO:0030425;GO:0034454;GO:0034454;GO:0034454;GO:0044295;GO:0045177;GO:0048668;GO:0050772;GO:0051011;GO:0051642;GO:0072686;GO:0090222;GO:0097431;GO:0097539;GO:0120103;GO:0005509;GO:0005813;GO:0034454;GO:…	K16476	ninein [Source:HGNC Symbol;Acc:HGNC:14906]	sp|Q8N4C6|NIN_HUMAN Ninein OS=Homo sapiens OX=9606 GN=NIN PE=1 SV=4	veNOG07212	Z	GO:0008104//protein localization;GO:0010457//centriole-centriole cohesion;GO:0021540//corpus callosum morphogenesis;GO:0021957//corticospinal tract morphogenesis;GO:0034454//microtubule anchoring at centrosome;GO:0034454//microtubule anchoring at centrosome;GO:0034454//microtubule anchoring at centrosome;GO:0048668//collateral sprouting;GO:0050772//positive regulation of axonogenesis;GO:0051642//…	GO:0000242//pericentriolar material;GO:0000922//spindle pole;GO:0005654//nucleoplasm;GO:0005730//nucleolus;GO:0005813//centrosome;GO:0005813//centrosome;GO:0005813//centrosome;GO:0005814//centriole;GO:0005814//centriole;GO:0005881//cytoplasmic microtubule;GO:0005886//plasma membrane;GO:0030424//axon;GO:0030425//dendrite;GO:0044295//axonal growth cone;GO:0045177//apical part of cell;GO:0072686//mi…	GO:0005509//calcium ion binding;GO:0019900//kinase binding;GO:0051011//microtubule minus-end binding;GO:0005509//calcium ion binding;GO:0005509//calcium ion binding;	-
ENSBGRG00000011048	1491.28	584.578	2397.99	4.10208	2.03635	0.000237231	0.019985	19	9449895	9471469	-	1784	ST6GALNAC2	GO:0001665;GO:0006486;GO:0006486;GO:0006493;GO:0008373;GO:1990743;GO:0006486;GO:0008373;GO:0006486;GO:0008373;GO:0006486;GO:0008373;	K06616	ST6 N-acetylgalactosaminide alpha-2,6- sialyltransferase 2 [Source:HGNC Symbol;Acc:HGNC:10867]	sp|Q9UJ37|SIA7B_HUMAN Alpha-N-acetylgalactosaminide alpha-2,6-sialyltransferase 2 OS=Homo sapiens OX=9606 GN=ST6GALNAC2 PE=1 SV=1	veNOG15422	G	GO:0006486//protein glycosylation;GO:0006486//protein glycosylation;GO:0006493//protein O-linked glycosylation;GO:1990743//protein sialylation;GO:0006486//protein glycosylation;GO:0006486//protein glycosylation;GO:0006486//protein glycosylation;	-	GO:0001665//alpha-N-acetylgalactosaminide alpha-2,6-sialyltransferase activity;GO:0008373//sialyltransferase activity;GO:0008373//sialyltransferase activity;GO:0008373//sialyltransferase activity;GO:0008373//sialyltransferase activity;	ko00512(Mucin type O-glycan biosynthesis)
ENSBGRG00000025520	2753.36	1053.45	4453.27	4.22732	2.07974	0.000237637	0.019985	X	95746301	95765197	-	2491	-	-	K16521	-	sp|Q60662|AKAP4_MOUSE A-kinase anchor protein 4 OS=Mus musculus OX=10090 GN=Akap4 PE=1 SV=1	veNOG07851	T	-	-	-	-
ENSBGRG00000007914	1187.02	526.751	1847.3	3.50696	1.81022	0.000237698	0.019985	3	28574480	28783462	+	4758	CDC14A	GO:0006470;GO:0008138;GO:0016311;GO:0016791;GO:0006470;GO:0008138;GO:0016311;GO:0016791;GO:0005654;GO:0005813;GO:0005829;GO:0006470;GO:0007605;GO:0008138;GO:0016311;GO:0016604;GO:0016791;GO:0032426;GO:0060091;GO:1902636;GO:0006470;GO:0008138;GO:0016311;GO:0016791;	K06639	cell division cycle 14A [Source:HGNC Symbol;Acc:HGNC:1718]	sp|Q9UNH5|CC14A_HUMAN Dual specificity protein phosphatase CDC14A OS=Homo sapiens OX=9606 GN=CDC14A PE=1 SV=1	veNOG03021	V	GO:0006470//protein dephosphorylation;GO:0016311//dephosphorylation;GO:0006470//protein dephosphorylation;GO:0016311//dephosphorylation;GO:0006470//protein dephosphorylation;GO:0007605//sensory perception of sound;GO:0016311//dephosphorylation;GO:0006470//protein dephosphorylation;GO:0016311//dephosphorylation;	GO:0005654//nucleoplasm;GO:0005813//centrosome;GO:0005829//cytosol;GO:0016604//nuclear body;GO:0032426//stereocilium tip;GO:0060091//kinocilium;GO:1902636//kinociliary basal body;	GO:0008138//protein tyrosine/serine/threonine phosphatase activity;GO:0016791//phosphatase activity;GO:0008138//protein tyrosine/serine/threonine phosphatase activity;GO:0016791//phosphatase activity;GO:0008138//protein tyrosine/serine/threonine phosphatase activity;GO:0016791//phosphatase activity;GO:0008138//protein tyrosine/serine/threonine phosphatase activity;GO:0016791//phosphatase activity;	ko04110(Cell cycle)
ENSBGRG00000009927	221.447	87.4757	355.419	4.06305	2.02256	0.000238247	0.019985	8	70850471	71226435	+	3680	GRIA1	GO:0004970;GO:0004971;GO:0004971;GO:0005216;GO:0005783;GO:0005886;GO:0006811;GO:0007268;GO:0007616;GO:0008021;GO:0008328;GO:0009986;GO:0014069;GO:0015276;GO:0016020;GO:0016020;GO:0030425;GO:0030672;GO:0031623;GO:0032281;GO:0032590;GO:0032591;GO:0036477;GO:0038023;GO:0043005;GO:0043025;GO:0043197;GO:0044297;GO:0044308;GO:0044309;GO:0045202;GO:0045211;GO:0055037;GO:0060076;GO:0060078;GO:0060292;GO:…	K05197	glutamate ionotropic receptor AMPA type subunit 1 [Source:HGNC Symbol;Acc:HGNC:4571]	sp|Q38PU8|GRIA1_MACFA Glutamate receptor 1 OS=Macaca fascicularis OX=9541 GN=GRIA1 PE=2 SV=1	veNOG07513	T	GO:0006811//ion transport;GO:0007268//chemical synaptic transmission;GO:0007616//long-term memory;GO:0031623//receptor internalization;GO:0060078//regulation of postsynaptic membrane potential;GO:0060292//long-term synaptic depression;GO:0071242//cellular response to ammonium ion;GO:0006811//ion transport;GO:0006811//ion transport;	GO:0005783//endoplasmic reticulum;GO:0005886//plasma membrane;GO:0008021//synaptic vesicle;GO:0008328//ionotropic glutamate receptor complex;GO:0009986//cell surface;GO:0014069//postsynaptic density;GO:0016020//membrane;GO:0016020//membrane;GO:0030425//dendrite;GO:0030672//synaptic vesicle membrane;GO:0032281//AMPA glutamate receptor complex;GO:0032590//dendrite membrane;GO:0032591//dendritic spi…	GO:0004970//ionotropic glutamate receptor activity;GO:0004971//AMPA glutamate receptor activity;GO:0004971//AMPA glutamate receptor activity;GO:0005216//ion channel activity;GO:0015276//ligand-gated ion channel activity;GO:0038023//signaling receptor activity;GO:0099583//neurotransmitter receptor activity involved in regulation of postsynaptic cytosolic calcium ion concentration;GO:1904315//trans…	ko05033(Nicotine addiction);ko05031(Amphetamine addiction);ko05022(Pathways of neurodegeneration - multiple diseases);ko05017(Spinocerebellar ataxia);ko05016(Huntington disease);ko05014(Amyotrophic lateral sclerosis);ko04730(Long-term depression);ko04728(Dopaminergic synapse);ko04724(Glutamatergic synapse);ko04723(Retrograde endocannabinoid signaling);ko04720(Long-term potentiation);ko04713(Circa…
ENSBGRG00000024093	39.6625	15.5274	63.7976	4.10871	2.03869	0.000245643	0.0203975	12	49832557	49884473	-	2484	CDH26	GO:0005178;GO:0005509;GO:0005886;GO:0005886;GO:0007155;GO:0007156;GO:0008013;GO:0015630;GO:0016020;GO:0035710;GO:0045294;GO:0070097;GO:0098609;	K22658	cadherin 26 [Source:HGNC Symbol;Acc:HGNC:15902]	sp|Q8IXH8|CAD26_HUMAN Cadherin-like protein 26 OS=Homo sapiens OX=9606 GN=CDH26 PE=1 SV=4	veNOG13449	S	GO:0007155//cell adhesion;GO:0007156//homophilic cell adhesion via plasma membrane adhesion molecules;GO:0035710//CD4-positive, alpha-beta T cell activation;GO:0098609//cell-cell adhesion;	GO:0005886//plasma membrane;GO:0005886//plasma membrane;GO:0015630//microtubule cytoskeleton;GO:0016020//membrane;	GO:0005178//integrin binding;GO:0005509//calcium ion binding;GO:0008013//beta-catenin binding;GO:0045294//alpha-catenin binding;GO:0070097//delta-catenin binding;	-
ENSBGRG00000006798	737.235	376.841	1097.63	2.91271	1.54236	0.000245868	0.0203975	14	58612502	59044079	+	3906	RASAL2	GO:0002021;GO:0007165;GO:0009749;GO:0010467;GO:0035264;GO:0043087;GO:0060612;GO:2000257;GO:0007165;GO:0043087;	K17633	RAS protein activator like 2 [Source:HGNC Symbol;Acc:HGNC:9874]	sp|Q9UJF2|NGAP_HUMAN Ras GTPase-activating protein nGAP OS=Homo sapiens OX=9606 GN=RASAL2 PE=1 SV=2	veNOG07800	T	GO:0002021//response to dietary excess;GO:0007165//signal transduction;GO:0009749//response to glucose;GO:0010467//gene expression;GO:0035264//multicellular organism growth;GO:0043087//regulation of GTPase activity;GO:0060612//adipose tissue development;GO:2000257//regulation of protein activation cascade;GO:0007165//signal transduction;GO:0043087//regulation of GTPase activity;	-	-	ko04014(Ras signaling pathway)
ENSBGRG00000000446	289.796	136.501	443.09	3.24605	1.69869	0.000246308	0.0203975	5	82277718	82306455	+	2701	PDE1B	GO:0001505;GO:0001975;GO:0004114;GO:0004115;GO:0004117;GO:0005829;GO:0007165;GO:0007165;GO:0007626;GO:0008081;GO:0008542;GO:0030224;GO:0036006;GO:0042053;GO:0042428;GO:0047555;GO:0097011;GO:0004114;GO:0007165;GO:0008081;GO:0004114;GO:0007165;GO:0008081;GO:0004114;GO:0007165;GO:0008081;	K13755	phosphodiesterase 1B [Source:HGNC Symbol;Acc:HGNC:8775]	sp|Q01061|PDE1B_BOVIN Calcium/calmodulin-dependent 3&apos;,5&apos;-cyclic nucleotide phosphodiesterase 1B OS=Bos taurus OX=9913 GN=PDE1B PE=1 SV=1	veNOG01706	T	GO:0001505//regulation of neurotransmitter levels;GO:0001975//response to amphetamine;GO:0007165//signal transduction;GO:0007165//signal transduction;GO:0007626//locomotory behavior;GO:0008542//visual learning;GO:0030224//monocyte differentiation;GO:0036006//cellular response to macrophage colony-stimulating factor stimulus;GO:0042053//regulation of dopamine metabolic process;GO:0042428//serotoni…	GO:0005829//cytosol;	GO:0004114//3',5'-cyclic-nucleotide phosphodiesterase activity;GO:0004115//3',5'-cyclic-AMP phosphodiesterase activity;GO:0004117//calmodulin-dependent cyclic-nucleotide phosphodiesterase activity;GO:0008081//phosphoric diester hydrolase activity;GO:0047555//3',5'-cyclic-GMP phosphodiesterase activity;GO:0004114//3',5'-cyclic-nucleotide phosphodiesterase activity;GO:0008081//phosphoric diester hy…	ko05032(Morphine addiction);ko04924(Renin secretion);ko04742(Taste transduction);ko04740(Olfactory transduction);ko04020(Calcium signaling pathway);ko00230(Purine metabolism)
ENSBGRG00000009375	2775.03	1442.94	4107.13	2.84636	1.50912	0.000249703	0.020575	2	11605674	11669776	+	3554	WDTC1	GO:0005515;GO:0005515;GO:0000122;GO:0001701;GO:0004857;GO:0005515;GO:0005634;GO:0005829;GO:0006006;GO:0008361;GO:0032869;GO:0035264;GO:0042393;GO:0042826;GO:0045717;GO:0055082;	K11807	WD and tetratricopeptide repeats 1 [Source:HGNC Symbol;Acc:HGNC:29175]	sp|Q8N5D0|WDTC1_HUMAN WD and tetratricopeptide repeats protein 1 OS=Homo sapiens OX=9606 GN=WDTC1 PE=1 SV=2	veNOG00989;opiNOG01184	R	GO:0000122//negative regulation of transcription by RNA polymerase II;GO:0001701//in utero embryonic development;GO:0006006//glucose metabolic process;GO:0008361//regulation of cell size;GO:0032869//cellular response to insulin stimulus;GO:0035264//multicellular organism growth;GO:0045717//negative regulation of fatty acid biosynthetic process;GO:0055082//cellular chemical homeostasis;	GO:0005634//nucleus;GO:0005829//cytosol;	GO:0005515//protein binding;GO:0005515//protein binding;GO:0004857//enzyme inhibitor activity;GO:0005515//protein binding;GO:0042393//histone binding;GO:0042826//histone deacetylase binding;	-
ENSBGRG00000020442	33.1561	55.2047	11.1076	0.201207	-2.31325	0.000251787	0.020575	29	26355813	26356722	+	741	-	GO:0004615;GO:0009298;	K17497	-	sp|Q3SZJ9|PMM2_BOVIN Phosphomannomutase 2 OS=Bos taurus OX=9913 GN=PMM2 PE=2 SV=1	veNOG01243	G	GO:0009298//GDP-mannose biosynthetic process;	-	GO:0004615//phosphomannomutase activity;	ko00520(Amino sugar and nucleotide sugar metabolism);ko00051(Fructose and mannose metabolism)
ENSBGRG00000012887	211.276	75.598	346.955	4.58947	2.19833	0.000253477	0.020575	11	4418761	4454285	+	4260	CELF6	GO:0000381;GO:0003676;GO:0003723;GO:0003676;GO:0003723;GO:0003676;GO:0003723;GO:0003676;GO:0003723;GO:0003676;GO:0003723;	-	CUGBP Elav-like family member 6 [Source:HGNC Symbol;Acc:HGNC:14059]	sp|Q96J87|CELF6_HUMAN CUGBP Elav-like family member 6 OS=Homo sapiens OX=9606 GN=CELF6 PE=1 SV=1	veNOG04952	A	GO:0000381//regulation of alternative mRNA splicing, via spliceosome;	-	GO:0003676//nucleic acid binding;GO:0003723//RNA binding;GO:0003676//nucleic acid binding;GO:0003723//RNA binding;GO:0003676//nucleic acid binding;GO:0003723//RNA binding;GO:0003676//nucleic acid binding;GO:0003723//RNA binding;GO:0003676//nucleic acid binding;GO:0003723//RNA binding;	-
ENSBGRG00000008575	121.819	44.5898	199.047	4.46397	2.15833	0.000254409	0.020575	4	938999	971324	-	2272	TRPV5	GO:0005216;GO:0005262;GO:0005262;GO:0005515;GO:0006811;GO:0006816;GO:0006816;GO:0016020;GO:0016021;GO:0016324;GO:0034704;GO:0035809;GO:0055074;GO:0055085;GO:0070588;	K04974	transient receptor potential cation channel subfamily V member 5 [Source:HGNC Symbol;Acc:HGNC:3145]	sp|Q9XSM3|TRPV5_RABIT Transient receptor potential cation channel subfamily V member 5 OS=Oryctolagus cuniculus OX=9986 GN=Trpv5 PE=1 SV=1	veNOG03298	P	GO:0006811//ion transport;GO:0006816//calcium ion transport;GO:0006816//calcium ion transport;GO:0035809//regulation of urine volume;GO:0055074//calcium ion homeostasis;GO:0055085//transmembrane transport;GO:0070588//calcium ion transmembrane transport;	GO:0016020//membrane;GO:0016021//integral component of membrane;GO:0016324//apical plasma membrane;GO:0034704//calcium channel complex;	GO:0005216//ion channel activity;GO:0005262//calcium channel activity;GO:0005262//calcium channel activity;GO:0005515//protein binding;	ko04961(Endocrine and other factor-regulated calcium reabsorption);ko04928(Parathyroid hormone synthesis, secretion and action)
ENSBGRG00000022527	2907.09	1132.09	4682.08	4.13578	2.04816	0.00025507	0.020575	15	68035741	68049448	-	1368	CBY2	GO:0031410;	K23403	chibby family member 2 [Source:HGNC Symbol;Acc:HGNC:30720]	sp|A6QQS3|CBY2_BOVIN Protein chibby homolog 2 OS=Bos taurus OX=9913 GN=CBY2 PE=2 SV=2	opiNOG22228;veNOG06685	S	-	GO:0031410//cytoplasmic vesicle;	-	-
ENSBGRG00000010975	3632.68	1413.93	5851.43	4.13841	2.04908	0.000255849	0.020575	20	63919286	63923656	-	1593	IRGC	GO:0005525;GO:0016020;	-	immunity related GTPase cinema [Source:HGNC Symbol;Acc:HGNC:28835]	sp|Q32KW9|IIGP5_BOVIN Interferon-inducible GTPase 5 OS=Bos taurus OX=9913 GN=IRGC PE=2 SV=1	veNOG12947	R	-	GO:0016020//membrane;	GO:0005525//GTP binding;	-
ENSBGRG00000003732	150.723	60.984	240.461	3.94302	1.9793	0.000257635	0.020575	13	38991219	39011112	+	1901	-	GO:0007018;GO:0008569;GO:0030286;GO:0045505;GO:0051959;	-	-	sp|Q96M86|DNHD1_HUMAN Dynein heavy chain domain-containing protein 1 OS=Homo sapiens OX=9606 GN=DNHD1 PE=2 SV=2	veNOG00549;veNOG30670;veNOG06804	SRZ	GO:0007018//microtubule-based movement;	GO:0030286//dynein complex;	GO:0008569//minus-end-directed microtubule motor activity;GO:0045505//dynein intermediate chain binding;GO:0051959//dynein light intermediate chain binding;	-
ENSBGRG00000007221	27.9255	47.3543	8.49674	0.179429	-2.47852	0.000257795	0.020575	15	51959546	51960802	+	1257	-	-	-	-	sp|O00370|LORF2_HUMAN LINE-1 retrotransposable element ORF2 protein OS=Homo sapiens OX=9606 PE=1 SV=1	opiNOG45423;NOG145335;opiNOG04272;opiNOG50433	RS	-	-	-	-
ENSBGRG00000014682	2354.51	931.755	3777.27	4.05393	2.01932	0.00025932	0.020575	14	49431224	49448314	-	2010	TTLL10	GO:0006464;	K23628	tubulin tyrosine ligase like 10 [Source:HGNC Symbol;Acc:HGNC:26693]	sp|Q5XI57|TTL10_RAT Protein polyglycylase TTLL10 OS=Rattus norvegicus OX=10116 GN=Ttll10 PE=2 SV=2	veNOG03814	O	GO:0006464//cellular protein modification process;	-	-	-
ENSBGRG00000010193	241.552	87.9031	395.201	4.49587	2.1686	0.000260175	0.020575	13	35236855	35285004	-	3832	-	GO:0003956;GO:0006471;GO:0003956;GO:0006471;GO:0003956;GO:0006471;GO:0003956;GO:0006471;GO:0003956;GO:0006471;GO:0003956;GO:0006471;GO:0003956;GO:0006471;GO:0003956;GO:0006471;GO:0003956;GO:0006471;GO:0003956;GO:0006471;	K19977	-	sp|Q0VC22|NAR5_BOVIN Ecto-ADP-ribosyltransferase 5 OS=Bos taurus OX=9913 GN=ART5 PE=2 SV=1	veNOG08657	O	GO:0006471//protein ADP-ribosylation;GO:0006471//protein ADP-ribosylation;GO:0006471//protein ADP-ribosylation;GO:0006471//protein ADP-ribosylation;GO:0006471//protein ADP-ribosylation;GO:0006471//protein ADP-ribosylation;GO:0006471//protein ADP-ribosylation;GO:0006471//protein ADP-ribosylation;GO:0006471//protein ADP-ribosylation;GO:0006471//protein ADP-ribosylation;	-	GO:0003956//NAD(P)+-protein-arginine ADP-ribosyltransferase activity;GO:0003956//NAD(P)+-protein-arginine ADP-ribosyltransferase activity;GO:0003956//NAD(P)+-protein-arginine ADP-ribosyltransferase activity;GO:0003956//NAD(P)+-protein-arginine ADP-ribosyltransferase activity;GO:0003956//NAD(P)+-protein-arginine ADP-ribosyltransferase activity;GO:0003956//NAD(P)+-protein-arginine ADP-ribosyltransf…	-
ENSBGRG00000010248	160.145	246.159	74.1322	0.301156	-1.73142	0.000260888	0.020575	X	92395180	92396640	+	1461	CHST7	GO:0000139;GO:0001517;GO:0005975;GO:0006044;GO:0006790;GO:0008146;GO:0008459;GO:0030206;	-	carbohydrate sulfotransferase 7 [Source:HGNC Symbol;Acc:HGNC:13817]	sp|Q9NS84|CHST7_HUMAN Carbohydrate sulfotransferase 7 OS=Homo sapiens OX=9606 GN=CHST7 PE=1 SV=2	veNOG11274	G	GO:0005975//carbohydrate metabolic process;GO:0006044//N-acetylglucosamine metabolic process;GO:0006790//sulfur compound metabolic process;GO:0030206//chondroitin sulfate biosynthetic process;	GO:0000139//Golgi membrane;	GO:0001517//N-acetylglucosamine 6-O-sulfotransferase activity;GO:0008146//sulfotransferase activity;GO:0008459//chondroitin 6-sulfotransferase activity;	-
ENSBGRG00000008053	428.438	169.529	687.346	4.05444	2.0195	0.0002615	0.020575	Y	20603970	20606496	-	1473	-	GO:0008284;GO:0043066;GO:0045596;GO:0045892;	-	-	sp|P78395|PRAME_HUMAN Melanoma antigen preferentially expressed in tumors OS=Homo sapiens OX=9606 GN=PRAME PE=1 SV=1	veNOG13034	S	GO:0008284//positive regulation of cell population proliferation;GO:0043066//negative regulation of apoptotic process;GO:0045596//negative regulation of cell differentiation;GO:0045892//negative regulation of transcription, DNA-templated;	-	-	-
ENSBGRG00000011896	915.799	354.149	1477.45	4.17183	2.06068	0.000262196	0.020575	13	37542862	37544421	-	1560	-	GO:0005515;	K22254	-	sp|Q9JJP9|UBQL1_RAT Ubiquilin-1 OS=Rattus norvegicus OX=10116 GN=Ubqln1 PE=1 SV=1	veNOG10177	O	-	-	GO:0005515//protein binding;	-
ENSBGRG00000014914	2998.99	1157.61	4840.38	4.18136	2.06397	0.000263297	0.0205784	3	7876086	7913819	+	3087	ATP1A4	GO:0000166;GO:0005215;GO:0005391;GO:0005391;GO:0005524;GO:0005890;GO:0006813;GO:0006814;GO:0007283;GO:0008556;GO:0009566;GO:0016021;GO:0016887;GO:0019829;GO:0030317;GO:0030317;GO:0030641;GO:0035725;GO:0042391;GO:0051649;GO:0071805;GO:0097225;GO:0097733;GO:0120200;	K01539	ATPase Na+/K+ transporting subunit alpha 4 [Source:HGNC Symbol;Acc:HGNC:14073]	sp|Q13733|AT1A4_HUMAN Sodium/potassium-transporting ATPase subunit alpha-4 OS=Homo sapiens OX=9606 GN=ATP1A4 PE=1 SV=3	veNOG17690	P	GO:0006813//potassium ion transport;GO:0006814//sodium ion transport;GO:0007283//spermatogenesis;GO:0009566//fertilization;GO:0030317//flagellated sperm motility;GO:0030317//flagellated sperm motility;GO:0030641//regulation of cellular pH;GO:0035725//sodium ion transmembrane transport;GO:0042391//regulation of membrane potential;GO:0051649//establishment of localization in cell;GO:0071805//potass…	GO:0005890//sodium:potassium-exchanging ATPase complex;GO:0016021//integral component of membrane;GO:0097225//sperm midpiece;GO:0097733//photoreceptor cell cilium;GO:0120200//rod photoreceptor outer segment;	GO:0000166//nucleotide binding;GO:0005215//transporter activity;GO:0005391//P-type sodium:potassium-exchanging transporter activity;GO:0005391//P-type sodium:potassium-exchanging transporter activity;GO:0005524//ATP binding;GO:0008556//P-type potassium transmembrane transporter activity;GO:0016887//ATP hydrolysis activity;GO:0019829//ATPase-coupled cation transmembrane transporter activity;	ko04978(Mineral absorption);ko04976(Bile secretion);ko04974(Protein digestion and absorption);ko04973(Carbohydrate digestion and absorption);ko04972(Pancreatic secretion);ko04971(Gastric acid secretion);ko04970(Salivary secretion);ko04964(Proximal tubule bicarbonate reclamation);ko04961(Endocrine and other factor-regulated calcium reabsorption);ko04960(Aldosterone-regulated sodium reabsorption);k…
ENSBGRG00000013291	3324.54	1387.32	5261.77	3.79276	1.92325	0.0002665	0.0207455	28	19392190	19505292	+	2115	ADAM2	GO:0004222;GO:0006508;GO:0007338;GO:0008237;GO:0004222;GO:0006508;GO:0007338;GO:0008237;	K06833	ADAM metallopeptidase domain 2 [Source:HGNC Symbol;Acc:HGNC:198]	sp|O77780|ADAM2_BOVIN Disintegrin and metalloproteinase domain-containing protein 2 OS=Bos taurus OX=9913 GN=ADAM2 PE=2 SV=1	veNOG08449	O	GO:0006508//proteolysis;GO:0007338//single fertilization;GO:0006508//proteolysis;GO:0007338//single fertilization;	-	GO:0004222//metalloendopeptidase activity;GO:0008237//metallopeptidase activity;GO:0004222//metalloendopeptidase activity;GO:0008237//metallopeptidase activity;	-
ENSBGRG00000024258	1373	2067.79	678.201	0.327983	-1.60831	0.000268495	0.0208175	6	52689621	52739781	-	4981	PDGFRA	GO:0004672;GO:0004713;GO:0004714;GO:0005018;GO:0005524;GO:0006468;GO:0007169;GO:0048008;GO:0004672;GO:0004713;GO:0004714;GO:0005018;GO:0005524;GO:0006468;GO:0007169;GO:0048008;GO:0004672;GO:0004713;GO:0004714;GO:0005018;GO:0005524;GO:0006468;GO:0007169;GO:0048008;GO:0004672;GO:0004713;GO:0004714;GO:0005018;GO:0005524;GO:0006468;GO:0007169;GO:0048008;GO:0001553;GO:0001701;GO:0002244;GO:0004672;GO:…	K04363	platelet derived growth factor receptor alpha [Source:HGNC Symbol;Acc:HGNC:8803]	sp|P16234|PGFRA_HUMAN Platelet-derived growth factor receptor alpha OS=Homo sapiens OX=9606 GN=PDGFRA PE=1 SV=1	veNOG05168	T	GO:0006468//protein phosphorylation;GO:0007169//transmembrane receptor protein tyrosine kinase signaling pathway;GO:0048008//platelet-derived growth factor receptor signaling pathway;GO:0006468//protein phosphorylation;GO:0007169//transmembrane receptor protein tyrosine kinase signaling pathway;GO:0048008//platelet-derived growth factor receptor signaling pathway;GO:0006468//protein phosphorylati…	GO:0005634//nucleus;GO:0005654//nucleoplasm;GO:0005737//cytoplasm;GO:0005794//Golgi apparatus;GO:0005886//plasma membrane;GO:0005887//integral component of plasma membrane;GO:0005902//microvillus;GO:0005929//cilium;GO:0009897//external side of plasma membrane;GO:0009986//cell surface;GO:0030054//cell junction;GO:0031226//intrinsic component of plasma membrane;GO:0032991//protein-containing comple…	GO:0004672//protein kinase activity;GO:0004713//protein tyrosine kinase activity;GO:0004714//transmembrane receptor protein tyrosine kinase activity;GO:0005018//platelet-derived growth factor alpha-receptor activity;GO:0005524//ATP binding;GO:0004672//protein kinase activity;GO:0004713//protein tyrosine kinase activity;GO:0004714//transmembrane receptor protein tyrosine kinase activity;GO:0005018…	ko05231(Choline metabolism in cancer);ko05230(Central carbon metabolism in cancer);ko05218(Melanoma);ko05215(Prostate cancer);ko05214(Glioma);ko05206(MicroRNAs in cancer);ko05200(Pathways in cancer);ko05163(Human cytomegalovirus infection);ko04810(Regulation of actin cytoskeleton);ko04630(JAK-STAT signaling pathway);ko04540(Gap junction);ko04510(Focal adhesion);ko04151(PI3K-Akt signaling pathway)…
ENSBGRG00000000798	183.554	70.0009	297.107	4.24433	2.08554	0.000270701	0.0209052	8	80360238	80505271	+	2963	GABRG2	GO:0004888;GO:0004890;GO:0004890;GO:0005216;GO:0005230;GO:0005254;GO:0005887;GO:0006811;GO:0006821;GO:0007214;GO:0007214;GO:0007214;GO:0007268;GO:0009791;GO:0016021;GO:0022851;GO:0030424;GO:0030534;GO:0034220;GO:0071420;GO:0098982;GO:1902476;GO:1902476;GO:1902711;GO:1902711;GO:1904315;GO:1904862;GO:0004888;GO:0004890;GO:0005216;GO:0005230;GO:0006811;GO:0006821;GO:0007214;GO:0016021;GO:0034220;	K05186	gamma-aminobutyric acid type A receptor gamma2 subunit [Source:HGNC Symbol;Acc:HGNC:4087]	sp|P22300|GBRG2_BOVIN Gamma-aminobutyric acid receptor subunit gamma-2 OS=Bos taurus OX=9913 GN=GABRG2 PE=2 SV=1	veNOG08111	T	GO:0006811//ion transport;GO:0006821//chloride transport;GO:0007214//gamma-aminobutyric acid signaling pathway;GO:0007214//gamma-aminobutyric acid signaling pathway;GO:0007214//gamma-aminobutyric acid signaling pathway;GO:0007268//chemical synaptic transmission;GO:0009791//post-embryonic development;GO:0030534//adult behavior;GO:0034220//ion transmembrane transport;GO:0071420//cellular response t…	GO:0005887//integral component of plasma membrane;GO:0016021//integral component of membrane;GO:0030424//axon;GO:0098982//GABA-ergic synapse;GO:1902711//GABA-A receptor complex;GO:1902711//GABA-A receptor complex;GO:0016021//integral component of membrane;	GO:0004888//transmembrane signaling receptor activity;GO:0004890//GABA-A receptor activity;GO:0004890//GABA-A receptor activity;GO:0005216//ion channel activity;GO:0005230//extracellular ligand-gated ion channel activity;GO:0005254//chloride channel activity;GO:0022851//GABA-gated chloride ion channel activity;GO:1904315//transmitter-gated ion channel activity involved in regulation of postsynapt…	ko05033(Nicotine addiction);ko05032(Morphine addiction);ko04727(GABAergic synapse);ko04723(Retrograde endocannabinoid signaling);ko04080(Neuroactive ligand-receptor interaction)
ENSBGRG00000020601	233.893	78.5503	389.236	4.95524	2.30896	0.000272839	0.020987	14	47195170	47198297	-	741	-	-	-	-	sp|Q2M243|CCD27_HUMAN Coiled-coil domain-containing protein 27 OS=Homo sapiens OX=9606 GN=CCDC27 PE=1 SV=2	veNOG06192	S	-	-	-	-
ENSBGRG00000012545	102.098	33.5586	170.638	5.08479	2.34619	0.00027535	0.0210968	2	49210144	49245192	-	1152	CD28	GO:0001772;GO:0002020;GO:0002863;GO:0005886;GO:0006366;GO:0006955;GO:0009897;GO:0009986;GO:0010628;GO:0010629;GO:0014065;GO:0014068;GO:0016020;GO:0019901;GO:0031295;GO:0032733;GO:0032743;GO:0032743;GO:0032753;GO:0035739;GO:0042098;GO:0042102;GO:0042102;GO:0042110;GO:0042129;GO:0043491;GO:0045060;GO:0045066;GO:0045589;GO:0045840;GO:0045944;GO:0048304;GO:0050852;GO:0051897;GO:0097190;GO:0098636;GO:…	K06470	CD28 molecule [Source:HGNC Symbol;Acc:HGNC:1653]	sp|Q28071|CD28_BOVIN T-cell-specific surface glycoprotein CD28 OS=Bos taurus OX=9913 GN=CD28 PE=2 SV=1	veNOG07721	T	GO:0002863//positive regulation of inflammatory response to antigenic stimulus;GO:0006366//transcription by RNA polymerase II;GO:0006955//immune response;GO:0010628//positive regulation of gene expression;GO:0010629//negative regulation of gene expression;GO:0014065//phosphatidylinositol 3-kinase signaling;GO:0014068//positive regulation of phosphatidylinositol 3-kinase signaling;GO:0031295//T ce…	GO:0001772//immunological synapse;GO:0005886//plasma membrane;GO:0009897//external side of plasma membrane;GO:0009986//cell surface;GO:0016020//membrane;GO:0098636//protein complex involved in cell adhesion;GO:0016020//membrane;GO:0016020//membrane;	GO:0002020//protease binding;GO:0019901//protein kinase binding;	ko05416(Viral myocarditis);ko05332(Graft-versus-host disease);ko05330(Allograft rejection);ko05323(Rheumatoid arthritis);ko05322(Systemic lupus erythematosus);ko05320(Autoimmune thyroid disease);ko05235(PD-L1 expression and PD-1 checkpoint pathway in cancer);ko05162(Measles);ko04940(Type I diabetes mellitus);ko04672(Intestinal immune network for IgA production);ko04660(T cell receptor signaling p…
ENSBGRG00000014188	25.3561	8.41569	42.2965	5.02591	2.32938	0.000278229	0.0212338	20	53985427	53991100	-	1342	DUXA	GO:0000981;GO:0003677;GO:0006355;GO:1990837;	K24896	double homeobox A [Source:HGNC Symbol;Acc:HGNC:32179]	sp|A6NLW8|DUXA_HUMAN Double homeobox protein A OS=Homo sapiens OX=9606 GN=DUXA PE=3 SV=1	veNOG17648	K	GO:0006355//regulation of transcription, DNA-templated;	-	GO:0000981//DNA-binding transcription factor activity, RNA polymerase II-specific;GO:0003677//DNA binding;GO:1990837//sequence-specific double-stranded DNA binding;	-
ENSBGRG00000015273	635.994	193.613	1078.37	5.56974	2.47761	0.000284057	0.0215445	4	84012417	84012820	-	228	-	-	-	-	sp|Q7M2P1|STP3_PIG Spermatid nuclear transition protein 3 OS=Sus scrofa OX=9823 GN=TNP3 PE=1 SV=1	-	-	-	-	-	-
ENSBGRG00000007910	566.657	206.601	926.714	4.48553	2.16528	0.000285211	0.0215445	16	1767053	1805732	+	591	C4orf51	-	-	chromosome 4 open reading frame 51 [Source:HGNC Symbol;Acc:HGNC:37264]	sp|C9J302|CD051_HUMAN Uncharacterized protein C4orf51 OS=Homo sapiens OX=9606 GN=C4orf51 PE=4 SV=1	veNOG20939;opiNOG56209	S	-	-	-	-
ENSBGRG00000023079	3762.09	1439.99	6084.19	4.22515	2.079	0.000285621	0.0215445	20	58939004	58959226	+	2734	TSKS	GO:0005814;GO:0019901;	K16492	testis specific serine kinase substrate [Source:HGNC Symbol;Acc:HGNC:30719]	sp|P60531|TSKS_RAT Testis-specific serine kinase substrate OS=Rattus norvegicus OX=10116 GN=Tsks PE=1 SV=1	veNOG04619	T	-	GO:0005814//centriole;	GO:0019901//protein kinase binding;	-
ENSBGRG00000013053	48.6317	78.0322	19.2312	0.246451	-2.02062	0.000287372	0.0215929	17	20077934	20080929	-	2709	-	GO:0016020;	-	-	sp|Q96S97|MYADM_HUMAN Myeloid-associated differentiation marker OS=Homo sapiens OX=9606 GN=MYADM PE=1 SV=2	KOG4788	V	-	GO:0016020//membrane;	-	-
ENSBGRG00000008067	34.1409	12.9946	55.2872	4.25464	2.08904	0.00028893	0.0216264	4	115156010	115164030	-	3511	DLX6	GO:0000981;GO:0003677;GO:0006355;GO:0000981;GO:0003677;GO:0006355;GO:0000981;GO:0003677;GO:0006355;	K09314	distal-less homeobox 6 [Source:HGNC Symbol;Acc:HGNC:2919]	sp|P70397|DLX6_MOUSE Homeobox protein DLX-6 OS=Mus musculus OX=10090 GN=Dlx6 PE=2 SV=3	veNOG09961	K	GO:0006355//regulation of transcription, DNA-templated;GO:0006355//regulation of transcription, DNA-templated;GO:0006355//regulation of transcription, DNA-templated;	-	GO:0000981//DNA-binding transcription factor activity, RNA polymerase II-specific;GO:0003677//DNA binding;GO:0000981//DNA-binding transcription factor activity, RNA polymerase II-specific;GO:0003677//DNA binding;GO:0000981//DNA-binding transcription factor activity, RNA polymerase II-specific;GO:0003677//DNA binding;	-
ENSBGRG00000002812	1561.77	561.779	2561.77	4.5601	2.18907	0.000296885	0.0219315	5	11347719	11348618	+	900	CAPZA3	GO:0008290;GO:0016020;GO:0030863;GO:0051016;	K10364	capping actin protein of muscle Z-line subunit alpha 3 [Source:HGNC Symbol;Acc:HGNC:24205]	sp|Q4R7M8|CAZA3_MACFA F-actin-capping protein subunit alpha-3 OS=Macaca fascicularis OX=9541 GN=CAPZA3 PE=2 SV=1	veNOG04555	Z	GO:0051016//barbed-end actin filament capping;	GO:0008290//F-actin capping protein complex;GO:0016020//membrane;GO:0030863//cortical cytoskeleton;	-	ko04144(Endocytosis)
ENSBGRG00000012141	286.383	129.027	443.739	3.4391	1.78203	0.000296936	0.0219315	19	9686843	9776780	+	3848	MGAT5B	GO:0006487;GO:0030144;GO:0005794;GO:0006487;GO:0006487;GO:0018242;GO:0030144;GO:0030144;GO:0030144;GO:0030145;GO:0006487;GO:0030144;	K09661	alpha-1,6-mannosylglycoprotein 6-beta-N- acetylglucosaminyltransferase B [Source:HGNC Symbol;Acc:HGNC:24140]	sp|Q3V5L5|MGT5B_HUMAN Alpha-1,6-mannosylglycoprotein 6-beta-N-acetylglucosaminyltransferase B OS=Homo sapiens OX=9606 GN=MGAT5B PE=1 SV=2	veNOG04858	G	GO:0006487//protein N-linked glycosylation;GO:0006487//protein N-linked glycosylation;GO:0006487//protein N-linked glycosylation;GO:0018242//protein O-linked glycosylation via serine;GO:0006487//protein N-linked glycosylation;	GO:0005794//Golgi apparatus;	GO:0030144//alpha-1,6-mannosylglycoprotein 6-beta-N-acetylglucosaminyltransferase activity;GO:0030144//alpha-1,6-mannosylglycoprotein 6-beta-N-acetylglucosaminyltransferase activity;GO:0030144//alpha-1,6-mannosylglycoprotein 6-beta-N-acetylglucosaminyltransferase activity;GO:0030144//alpha-1,6-mannosylglycoprotein 6-beta-N-acetylglucosaminyltransferase activity;GO:0030145//manganese ion binding;G…	ko00515(Mannose type O-glycan biosynthesis);ko00510(N-Glycan biosynthesis)
ENSBGRG00000013296	165.113	71.2622	258.964	3.63396	1.86154	0.000297381	0.0219315	25	56128655	56151676	+	1890	PWWP2B	GO:0005634;GO:0005654;GO:0032968;GO:0035067;GO:0120161;GO:0120325;GO:1901675;GO:2000616;	-	PWWP domain containing 2B [Source:HGNC Symbol;Acc:HGNC:25150]	sp|Q6NUJ5|PWP2B_HUMAN PWWP domain-containing protein 2B OS=Homo sapiens OX=9606 GN=PWWP2B PE=1 SV=3	veNOG12389	S	GO:0032968//positive regulation of transcription elongation from RNA polymerase II promoter;GO:0035067//negative regulation of histone acetylation;GO:0120161//regulation of cold-induced thermogenesis;GO:1901675//negative regulation of histone H3-K27 acetylation;GO:2000616//negative regulation of histone H3-K9 acetylation;	GO:0005634//nucleus;GO:0005654//nucleoplasm;	GO:0120325//NuRD complex binding;	-
ENSBGRG00000001121	1151.17	516.671	1785.66	3.45609	1.78914	0.000297513	0.0219315	1	85249182	86007152	-	2925	LPP	GO:0005829;GO:0005925;	K16676	LIM domain containing preferred translocation partner in lipoma [Source:HGNC Symbol;Acc:HGNC:6679]	sp|Q93052|LPP_HUMAN Lipoma-preferred partner OS=Homo sapiens OX=9606 GN=LPP PE=1 SV=1	veNOG03142	T	-	GO:0005829//cytosol;GO:0005925//focal adhesion;	-	ko04391(Hippo signaling pathway - fly)
ENSBGRG00000022263	102.496	39.8604	165.132	4.14275	2.05059	0.000303569	0.0222718	3	90495137	90496204	-	1068	-	-	-	-	sp|B6SEH9|ERVV2_HUMAN Endogenous retrovirus group V member 2 Env polyprotein OS=Homo sapiens OX=9606 GN=ERVV-2 PE=2 SV=1	veNOG05285	R	-	-	-	-
ENSBGRG00000013420	995.374	428.093	1562.65	3.65027	1.868	0.000305356	0.0222718	25	27470022	28180969	+	3880	SORCS3	GO:0005515;GO:0007612;GO:0007613;GO:0014069;GO:0016021;GO:0098978;GO:0099061;GO:1900452;	-	sortilin related VPS10 domain containing receptor 3 [Source:HGNC Symbol;Acc:HGNC:16699]	sp|Q9UPU3|SORC3_HUMAN VPS10 domain-containing receptor SorCS3 OS=Homo sapiens OX=9606 GN=SORCS3 PE=1 SV=2	veNOG05574	T	GO:0007612//learning;GO:0007613//memory;GO:1900452//regulation of long-term synaptic depression;	GO:0014069//postsynaptic density;GO:0016021//integral component of membrane;GO:0098978//glutamatergic synapse;GO:0099061//integral component of postsynaptic density membrane;	GO:0005515//protein binding;	-
ENSBGRG00000011174	1853.93	2779.56	928.304	0.333975	-1.58219	0.000305713	0.0222718	18	1574780	1576521	-	1615	-	GO:0016491;GO:0016620;	-	-	sp|P48644|AL1A1_BOVIN Aldehyde dehydrogenase 1A1 OS=Bos taurus OX=9913 GN=ALDH1A1 PE=1 SV=3	veNOG00562	C	-	-	GO:0016491//oxidoreductase activity;GO:0016620//oxidoreductase activity, acting on the aldehyde or oxo group of donors, NAD or NADP as acceptor;	-
ENSBGRG00000007997	191.694	93.7648	289.624	3.08884	1.62706	0.000306708	0.0222718	11	71646022	71811003	+	4482	SMOC1	GO:0001654;GO:0005509;GO:0005515;GO:0045667;GO:0050840;GO:0060173;GO:0005509;GO:0005515;GO:0050840;	K24354	SPARC related modular calcium binding 1 [Source:HGNC Symbol;Acc:HGNC:20318]	sp|Q9H4F8|SMOC1_HUMAN SPARC-related modular calcium-binding protein 1 OS=Homo sapiens OX=9606 GN=SMOC1 PE=1 SV=1	veNOG05231	R	GO:0001654//eye development;GO:0045667//regulation of osteoblast differentiation;GO:0060173//limb development;	-	GO:0005509//calcium ion binding;GO:0005515//protein binding;GO:0050840//extracellular matrix binding;GO:0005509//calcium ion binding;GO:0005515//protein binding;GO:0050840//extracellular matrix binding;	-
ENSBGRG00000015697	3893.05	1608.03	6178.07	3.84201	1.94186	0.000308066	0.0222872	19	17580708	17606923	-	5030	ACE	GO:0001822;GO:0001822;GO:0002003;GO:0002446;GO:0003081;GO:0003084;GO:0004175;GO:0004222;GO:0005615;GO:0005737;GO:0005764;GO:0005768;GO:0005886;GO:0005886;GO:0006508;GO:0007283;GO:0008217;GO:0008233;GO:0008233;GO:0008237;GO:0008237;GO:0008238;GO:0008240;GO:0008241;GO:0008241;GO:0008270;GO:0008584;GO:0009897;GO:0010608;GO:0010629;GO:0010814;GO:0010815;GO:0016020;GO:0031404;GO:0031434;GO:0031711;GO:…	K01283	angiotensin I converting enzyme [Source:HGNC Symbol;Acc:HGNC:2707]	sp|P12822|ACE_RABIT Angiotensin-converting enzyme OS=Oryctolagus cuniculus OX=9986 GN=ACE PE=1 SV=3	veNOG08324	E	GO:0001822//kidney development;GO:0001822//kidney development;GO:0002003//angiotensin maturation;GO:0002446//neutrophil mediated immunity;GO:0003081//regulation of systemic arterial blood pressure by renin-angiotensin;GO:0003084//positive regulation of systemic arterial blood pressure;GO:0006508//proteolysis;GO:0007283//spermatogenesis;GO:0008217//regulation of blood pressure;GO:0008584//male gon…	GO:0005615//extracellular space;GO:0005737//cytoplasm;GO:0005764//lysosome;GO:0005768//endosome;GO:0005886//plasma membrane;GO:0005886//plasma membrane;GO:0009897//external side of plasma membrane;GO:0016020//membrane;GO:0070062//extracellular exosome;GO:0016020//membrane;GO:0016020//membrane;	GO:0004175//endopeptidase activity;GO:0004222//metalloendopeptidase activity;GO:0008233//peptidase activity;GO:0008233//peptidase activity;GO:0008237//metallopeptidase activity;GO:0008237//metallopeptidase activity;GO:0008238//exopeptidase activity;GO:0008240//tripeptidyl-peptidase activity;GO:0008241//peptidyl-dipeptidase activity;GO:0008241//peptidyl-dipeptidase activity;GO:0008270//zinc ion bi…	ko05415(Diabetic cardiomyopathy);ko05410(Hypertrophic cardiomyopathy);ko05171(Coronavirus disease - COVID-19);ko05142(Chagas disease);ko04924(Renin secretion);ko04614(Renin-angiotensin system)
ENSBGRG00000005436	190.745	56.9603	324.53	5.69749	2.51033	0.000314086	0.0226386	7	15356906	15362987	-	789	-	-	-	chromosome 9 open reading frame 153 [Source:HGNC Symbol;Acc:HGNC:31456]	sp|Q5TBE3|CI153_HUMAN Uncharacterized protein C9orf153 OS=Homo sapiens OX=9606 GN=C9orf153 PE=1 SV=1	veNOG19613	S	-	-	-	-
ENSBGRG00000020639	615.017	239.227	990.808	4.14171	2.05023	0.000317365	0.02276	19	2178788	2199896	-	684	-	-	-	-	-	veNOG22766;veNOG17817	S	-	-	-	-
ENSBGRG00000016260	1828.94	701.903	2955.98	4.21138	2.07429	0.000318109	0.02276	19	8075109	8081428	+	2040	-	GO:0005515;GO:0008270;GO:0005515;GO:0008270;	K12023	-	sp|Q96LD4|TRI47_HUMAN E3 ubiquitin-protein ligase TRIM47 OS=Homo sapiens OX=9606 GN=TRIM47 PE=1 SV=2	veNOG06769	O	-	-	GO:0005515//protein binding;GO:0008270//zinc ion binding;GO:0005515//protein binding;GO:0008270//zinc ion binding;	-
ENSBGRG00000009332	2828.8	1126.9	4530.7	4.0205	2.00737	0.000320064	0.022816	3	119851536	119854807	-	1423	TEKT2	GO:0005815;GO:0030317;GO:0036159;	K18629	tektin 2 [Source:HGNC Symbol;Acc:HGNC:11725]	sp|Q2T9Q6|TEKT2_BOVIN Tektin-2 OS=Bos taurus OX=9913 GN=TEKT2 PE=2 SV=1	veNOG05855	Z	GO:0030317//flagellated sperm motility;GO:0036159//inner dynein arm assembly;	GO:0005815//microtubule organizing center;	-	-
ENSBGRG00000019750	88.8923	139.017	38.768	0.278873	-1.84232	0.000322034	0.0228592	24	7693109	7743623	+	2323	C2	GO:0004252;GO:0005576;GO:0006508;GO:0006956;GO:0006958;GO:0004252;GO:0005576;GO:0006508;GO:0006956;GO:0006956;GO:0006958;GO:2000427;GO:0004252;GO:0005576;GO:0006508;GO:0006956;GO:0006958;GO:0004252;GO:0005576;GO:0006508;GO:0006956;GO:0006958;	K01332	complement C2 [Source:HGNC Symbol;Acc:HGNC:1248]	sp|Q3SYW2|CO2_BOVIN Complement C2 OS=Bos taurus OX=9913 GN=C2 PE=2 SV=1	veNOG09705	E	GO:0006508//proteolysis;GO:0006956//complement activation;GO:0006958//complement activation, classical pathway;GO:0006508//proteolysis;GO:0006956//complement activation;GO:0006956//complement activation;GO:0006958//complement activation, classical pathway;GO:2000427//positive regulation of apoptotic cell clearance;GO:0006508//proteolysis;GO:0006956//complement activation;GO:0006958//complement ac…	GO:0005576//extracellular region;GO:0005576//extracellular region;GO:0005576//extracellular region;GO:0005576//extracellular region;	GO:0004252//serine-type endopeptidase activity;GO:0004252//serine-type endopeptidase activity;GO:0004252//serine-type endopeptidase activity;GO:0004252//serine-type endopeptidase activity;	ko05322(Systemic lupus erythematosus);ko05171(Coronavirus disease - COVID-19);ko05150(Staphylococcus aureus infection);ko05133(Pertussis);ko04936(Alcoholic liver disease);ko04610(Complement and coagulation cascades)
ENSBGRG00000018813	719.004	272.546	1165.46	4.2762	2.09633	0.000323449	0.0228592	19	40883412	40884913	-	1017	-	-	-	-	sp|B0K004|S35G3_RAT Solute carrier family 35 member G3 OS=Rattus norvegicus OX=10116 GN=Slc35g3 PE=2 SV=1	veNOG04017	S	-	-	-	-
ENSBGRG00000020581	1311.76	626.961	1996.55	3.1845	1.67106	0.000324464	0.0228592	26	264905	279300	-	2188	FBXO24	GO:0005515;GO:0005515;GO:0005515;GO:0005515;	K10304	F-box protein 24 [Source:HGNC Symbol;Acc:HGNC:13595]	sp|Q9D417|FBX24_MOUSE F-box only protein 24 OS=Mus musculus OX=10090 GN=Fbxo24 PE=2 SV=1	veNOG03397	R	-	-	GO:0005515//protein binding;GO:0005515//protein binding;GO:0005515//protein binding;GO:0005515//protein binding;	-
ENSBGRG00000001931	116.838	51.6773	181.999	3.52184	1.81633	0.000326401	0.0228592	6	60002600	60286436	+	1413	KCTD8	GO:0005515;GO:0008277;GO:0043235;GO:0051260;	K21918	potassium channel tetramerization domain containing 8 [Source:HGNC Symbol;Acc:HGNC:22394]	sp|Q50H33|KCTD8_MOUSE BTB/POZ domain-containing protein KCTD8 OS=Mus musculus OX=10090 GN=Kctd8 PE=1 SV=1	veNOG08313	R	GO:0008277//regulation of G protein-coupled receptor signaling pathway;GO:0051260//protein homooligomerization;	GO:0043235//receptor complex;	GO:0005515//protein binding;	-
ENSBGRG00000003406	44.3572	17.5248	71.1896	4.06221	2.02227	0.000326544	0.0228592	3	40520117	40545432	+	1473	CHIA	GO:0002532;GO:0004553;GO:0004568;GO:0005576;GO:0005615;GO:0005975;GO:0006032;GO:0008061;GO:0019900;GO:0032722;	K01183	chitinase acidic [Source:HGNC Symbol;Acc:HGNC:17432]	sp|Q95M17|CHIA_BOVIN Acidic mammalian chitinase OS=Bos taurus OX=9913 GN=CHIA PE=1 SV=1	veNOG00877	G	GO:0002532//production of molecular mediator involved in inflammatory response;GO:0005975//carbohydrate metabolic process;GO:0006032//chitin catabolic process;GO:0032722//positive regulation of chemokine production;	GO:0005576//extracellular region;GO:0005615//extracellular space;	GO:0004553//hydrolase activity, hydrolyzing O-glycosyl compounds;GO:0004568//chitinase activity;GO:0008061//chitin binding;GO:0019900//kinase binding;	ko00520(Amino sugar and nucleotide sugar metabolism)
ENSBGRG00000007894	107.641	42.6094	172.673	4.05245	2.01879	0.000329267	0.0229672	X	115382616	115384508	-	1269	-	-	-	-	sp|Q6ZV65|FA47E_HUMAN Protein FAM47E OS=Homo sapiens OX=9606 GN=FAM47E PE=1 SV=3	veNOG08181	S	-	-	-	-
ENSBGRG00000000909	144.561	70.1532	218.97	3.12131	1.64215	0.000331312	0.0229917	8	48539578	49013522	-	3689	FSTL4	GO:0005509;GO:0005515;GO:0030141;GO:0031549;GO:0048403;GO:0048670;GO:0048671;GO:0061000;GO:0005509;GO:0005515;GO:0005509;GO:0005515;	K23914	follistatin like 4 [Source:HGNC Symbol;Acc:HGNC:21389]	sp|Q6MZW2|FSTL4_HUMAN Follistatin-related protein 4 OS=Homo sapiens OX=9606 GN=FSTL4 PE=2 SV=3	veNOG07566	R	GO:0031549//negative regulation of brain-derived neurotrophic factor receptor signaling pathway;GO:0048670//regulation of collateral sprouting;GO:0048671//negative regulation of collateral sprouting;GO:0061000//negative regulation of dendritic spine development;	GO:0030141//secretory granule;	GO:0005509//calcium ion binding;GO:0005515//protein binding;GO:0048403//brain-derived neurotrophic factor binding;GO:0005509//calcium ion binding;GO:0005515//protein binding;GO:0005509//calcium ion binding;GO:0005515//protein binding;	-
ENSBGRG00000026353	999.147	414.876	1583.42	3.81661	1.93229	0.00033198	0.0229917	26	18252280	18261044	-	828	TLCD3B	GO:0005783;GO:0016021;GO:0045599;GO:0046513;GO:0050291;	-	TLC domain containing 3B [Source:HGNC Symbol;Acc:HGNC:25295]	sp|Q7TNV1|TLC3B_MOUSE Ceramide synthase OS=Mus musculus OX=10090 GN=Tlcd3b PE=1 SV=2	veNOG10384	T	GO:0045599//negative regulation of fat cell differentiation;GO:0046513//ceramide biosynthetic process;	GO:0005783//endoplasmic reticulum;GO:0016021//integral component of membrane;	GO:0050291//sphingosine N-acyltransferase activity;	-
ENSBGRG00000016730	2592.57	1053.06	4132.08	3.9239	1.97229	0.000334758	0.0230436	8	47501250	47505943	+	856	REEP6	GO:0001917;GO:0005783;GO:0050908;	K17279	receptor accessory protein 6 [Source:HGNC Symbol;Acc:HGNC:30078]	sp|Q32LG5|REEP6_BOVIN Receptor expression-enhancing protein 6 OS=Bos taurus OX=9913 GN=REEP6 PE=1 SV=1	veNOG10695	U	GO:0050908//detection of light stimulus involved in visual perception;	GO:0001917//photoreceptor inner segment;GO:0005783//endoplasmic reticulum;	-	-
ENSBGRG00000013404	140.138	68.3125	211.963	3.10285	1.63359	0.000337947	0.0230436	18	21319687	21321266	-	705	TMEM249	GO:0036128;GO:0097228;	-	transmembrane protein 249 [Source:HGNC Symbol;Acc:HGNC:44155]	sp|Q2WGJ8|TM249_HUMAN Transmembrane protein 249 OS=Homo sapiens OX=9606 GN=TMEM249 PE=2 SV=1	veNOG08940	S	-	GO:0036128//CatSper complex;GO:0097228//sperm principal piece;	-	-
ENSBGRG00000014396	366.543	151.591	581.495	3.83595	1.93958	0.000339548	0.0230436	26	45374427	45378871	+	1209	PRSS21	GO:0004252;GO:0004252;GO:0006508;GO:0007283;GO:0016020;	K09625	serine protease 21 [Source:HGNC Symbol;Acc:HGNC:9485]	sp|Q9JHJ7|TEST_MOUSE Testisin OS=Mus musculus OX=10090 GN=Prss21 PE=1 SV=2	veNOG00481;veNOG07595	O	GO:0006508//proteolysis;GO:0007283//spermatogenesis;	GO:0016020//membrane;	GO:0004252//serine-type endopeptidase activity;GO:0004252//serine-type endopeptidase activity;	-
ENSBGRG00000016885	152.758	59.0448	246.471	4.17429	2.06153	0.000340043	0.0230436	20	68667890	68669235	+	1047	-	-	-	-	sp|Q6ZQQ6|WDR87_HUMAN WD repeat-containing protein 87 OS=Homo sapiens OX=9606 GN=WDR87 PE=1 SV=3	veNOG13641	R	-	-	-	-
ENSBGRG00000002445	985.097	380.881	1589.31	4.17273	2.06099	0.000340485	0.0230436	7	114744586	114791532	+	2197	C8orf74	-	-	chromosome 8 open reading frame 74 [Source:HGNC Symbol;Acc:HGNC:32296]	sp|Q2NL11|CH074_BOVIN Uncharacterized protein C8orf74 homolog OS=Bos taurus OX=9913 PE=2 SV=1	veNOG13847	S	-	-	-	-
ENSBGRG00000003230	808.408	317.771	1299.05	4.08799	2.03139	0.000340781	0.0230436	2	6085451	6086278	-	828	-	-	-	-	-	veNOG07483	S	-	-	-	-
ENSBGRG00000008441	124.219	46.4994	201.938	4.34282	2.11863	0.000341018	0.0230436	X	118575766	118652838	-	2099	-	-	K16271	-	sp|Q9NVW2|RNF12_HUMAN E3 ubiquitin-protein ligase RLIM OS=Homo sapiens OX=9606 GN=RLIM PE=1 SV=3	veNOG27649	O	-	-	-	-
ENSBGRG00000002657	2090.12	689.276	3490.97	5.06469	2.34047	0.000347748	0.0233315	3	22313678	22317649	+	884	-	GO:0007283;GO:0008073;GO:0043086;	K16614	-	sp|Q9UMX2|OAZ3_HUMAN Ornithine decarboxylase antizyme 3 OS=Homo sapiens OX=9606 GN=OAZ3 PE=1 SV=2	veNOG06619	E	GO:0007283//spermatogenesis;GO:0043086//negative regulation of catalytic activity;	-	GO:0008073//ornithine decarboxylase inhibitor activity;	-
ENSBGRG00000020550	31.1567	10.7809	51.5325	4.77996	2.257	0.0003487	0.0233315	20	22688978	22733215	-	5858	SLC12A3	GO:0002021;GO:0005829;GO:0005886;GO:0006468;GO:0006811;GO:0006814;GO:0007165;GO:0015081;GO:0015377;GO:0016020;GO:0016021;GO:0016324;GO:0016324;GO:0022857;GO:0035725;GO:0055085;GO:0070062;GO:0071241;GO:1904044;GO:0006811;GO:0015377;GO:0016020;GO:0016021;GO:0022857;GO:0055085;GO:0006811;GO:0015377;GO:0016020;GO:0016021;GO:0022857;GO:0055085;	K14426	solute carrier family 12 member 3 [Source:HGNC Symbol;Acc:HGNC:10912]	sp|P55017|S12A3_HUMAN Solute carrier family 12 member 3 OS=Homo sapiens OX=9606 GN=SLC12A3 PE=1 SV=3	veNOG05888	P	GO:0002021//response to dietary excess;GO:0006468//protein phosphorylation;GO:0006811//ion transport;GO:0006814//sodium ion transport;GO:0007165//signal transduction;GO:0035725//sodium ion transmembrane transport;GO:0055085//transmembrane transport;GO:0071241//cellular response to inorganic substance;GO:1904044//response to aldosterone;GO:0006811//ion transport;GO:0055085//transmembrane transport…	GO:0005829//cytosol;GO:0005886//plasma membrane;GO:0016020//membrane;GO:0016021//integral component of membrane;GO:0016324//apical plasma membrane;GO:0016324//apical plasma membrane;GO:0070062//extracellular exosome;GO:0016020//membrane;GO:0016021//integral component of membrane;GO:0016020//membrane;GO:0016021//integral component of membrane;	GO:0015081//sodium ion transmembrane transporter activity;GO:0015377//cation:chloride symporter activity;GO:0022857//transmembrane transporter activity;GO:0015377//cation:chloride symporter activity;GO:0022857//transmembrane transporter activity;GO:0015377//cation:chloride symporter activity;GO:0022857//transmembrane transporter activity;	-
ENSBGRG00000011193	17.9448	5.07301	30.8166	6.07463	2.6028	0.000348925	0.0233315	5	112648532	112650118	-	1587	KCNA6	GO:0005216;GO:0005249;GO:0005251;GO:0005515;GO:0005887;GO:0006811;GO:0006813;GO:0008076;GO:0016020;GO:0030424;GO:0043679;GO:0051260;GO:0055085;GO:0071805;	K04879	potassium voltage-gated channel subfamily A member 6 [Source:HGNC Symbol;Acc:HGNC:6225]	sp|P17658|KCNA6_HUMAN Potassium voltage-gated channel subfamily A member 6 OS=Homo sapiens OX=9606 GN=KCNA6 PE=1 SV=1	veNOG00547	P	GO:0006811//ion transport;GO:0006813//potassium ion transport;GO:0051260//protein homooligomerization;GO:0055085//transmembrane transport;GO:0071805//potassium ion transmembrane transport;	GO:0005887//integral component of plasma membrane;GO:0008076//voltage-gated potassium channel complex;GO:0016020//membrane;GO:0030424//axon;GO:0043679//axon terminus;	GO:0005216//ion channel activity;GO:0005249//voltage-gated potassium channel activity;GO:0005251//delayed rectifier potassium channel activity;GO:0005515//protein binding;	-
ENSBGRG00000003997	1357.97	704.81	2011.13	2.85343	1.5127	0.000350075	0.0233315	12	74288779	74317245	-	1485	PEDS1	GO:0005783;GO:0005789;GO:0008611;GO:0050207;	K20656	transmembrane protein 189 [Source:HGNC Symbol;Acc:HGNC:16735]	sp|A6QLM0|PDES1_BOVIN Plasmanylethanolamine desaturase OS=Bos taurus OX=9913 GN=PEDS1 PE=2 SV=1	veNOG33759;veNOG03148	O	GO:0008611//ether lipid biosynthetic process;	GO:0005783//endoplasmic reticulum;GO:0005789//endoplasmic reticulum membrane;	GO:0050207//plasmanylethanolamine desaturase activity;	ko00565(Ether lipid metabolism)
ENSBGRG00000013910	1531.36	567.138	2495.57	4.4003	2.1376	0.000353497	0.0234792	8	74944018	74948010	-	1845	GARIN3	-	-	family with sequence similarity 71 member B [Source:HGNC Symbol;Acc:HGNC:28397]	sp|Q66H38|FA71B_RAT Protein FAM71B OS=Rattus norvegicus OX=10116 GN=Fam71b PE=1 SV=1	veNOG13834	S	-	-	-	-
ENSBGRG00000011399	833.391	346.773	1320.01	3.80655	1.92848	0.000354876	0.0234906	11	78867624	78903501	+	1629	LRRC74A	GO:0005515;	-	leucine rich repeat containing 74A [Source:HGNC Symbol;Acc:HGNC:23346]	sp|Q0VAA2|LR74A_HUMAN Leucine-rich repeat-containing protein 74A OS=Homo sapiens OX=9606 GN=LRRC74A PE=2 SV=2	veNOG06977	S	-	-	GO:0005515//protein binding;	-
ENSBGRG00000007488	82.4968	33.1868	131.807	3.97166	1.98974	0.000358573	0.0236549	1	150011257	150763344	+	2017	CPNE4	-	K24525	copine 4 [Source:HGNC Symbol;Acc:HGNC:2317]	sp|Q8BLR2|CPNE4_MOUSE Copine-4 OS=Mus musculus OX=10090 GN=Cpne4 PE=1 SV=1	veNOG00048	T	-	-	-	-
ENSBGRG00000020950	500.268	188.172	812.364	4.31712	2.11007	0.000362264	0.0238176	4	51658647	51659405	+	759	TEX47	-	-	testis expressed 47 [Source:HGNC Symbol;Acc:HGNC:22402]	sp|Q8TBZ9|TEX47_HUMAN Testis-expressed protein 47 OS=Homo sapiens OX=9606 GN=TEX47 PE=1 SV=1	veNOG14089	S	-	-	-	-
ENSBGRG00000020693	15.9367	28.3557	3.51763	0.124053	-3.01097	0.000363496	0.0238182	24	6423506	6432429	+	1500	-	GO:0005515;GO:0008270;	-	-	sp|Q7YR34|TRI26_PANTR Tripartite motif-containing protein 26 OS=Pan troglodytes OX=9598 GN=TRIM26 PE=3 SV=1	veNOG16055	O	-	-	GO:0005515//protein binding;GO:0008270//zinc ion binding;	-
ENSBGRG00000005798	624.648	272.122	977.174	3.59094	1.84436	0.00036915	0.0241075	17	6360951	6506961	+	2448	TTC23	GO:0005515;GO:0005515;GO:0005515;GO:0005929;GO:0045880;GO:0005515;GO:0005515;GO:0005515;	K24934	tetratricopeptide repeat domain 23 [Source:HGNC Symbol;Acc:HGNC:25730]	sp|Q2KHY7|TTC23_BOVIN Tetratricopeptide repeat protein 23 OS=Bos taurus OX=9913 GN=TTC23 PE=2 SV=1	veNOG17543	S	GO:0045880//positive regulation of smoothened signaling pathway;	GO:0005929//cilium;	GO:0005515//protein binding;GO:0005515//protein binding;GO:0005515//protein binding;GO:0005515//protein binding;GO:0005515//protein binding;GO:0005515//protein binding;	-
ENSBGRG00000008774	273.882	133.67	414.093	3.09787	1.63127	0.000371165	0.0241344	11	46330042	46365255	-	1125	TMOD2	GO:0005523;GO:0007270;GO:0007611;GO:0045745;GO:0051694;GO:0005523;GO:0051694;GO:0005523;GO:0051694;	K10370	tropomodulin 2 [Source:HGNC Symbol;Acc:HGNC:11872]	sp|Q9NZR1|TMOD2_HUMAN Tropomodulin-2 OS=Homo sapiens OX=9606 GN=TMOD2 PE=1 SV=1	veNOG01346	Z	GO:0007270//neuron-neuron synaptic transmission;GO:0007611//learning or memory;GO:0045745//positive regulation of G protein-coupled receptor signaling pathway;GO:0051694//pointed-end actin filament capping;GO:0051694//pointed-end actin filament capping;GO:0051694//pointed-end actin filament capping;	-	GO:0005523//tropomyosin binding;GO:0005523//tropomyosin binding;GO:0005523//tropomyosin binding;	-
ENSBGRG00000021555	24.4059	7.57907	41.2328	5.44035	2.4437	0.000372042	0.0241344	19	28795538	28797983	-	1787	HOXB5	GO:0000978;GO:0000981;GO:0001228;GO:0001650;GO:0003677;GO:0003677;GO:0003700;GO:0003700;GO:0005634;GO:0005634;GO:0005654;GO:0005829;GO:0006355;GO:0006355;GO:0009952;GO:0045446;GO:0045944;GO:0048704;GO:0048706;GO:1990837;	K09305	homeobox B5 [Source:HGNC Symbol;Acc:HGNC:5116]	sp|P09079|HXB5_MOUSE Homeobox protein Hox-B5 OS=Mus musculus OX=10090 GN=Hoxb5 PE=1 SV=3	veNOG01320;NOG18122	K	GO:0006355//regulation of transcription, DNA-templated;GO:0006355//regulation of transcription, DNA-templated;GO:0009952//anterior/posterior pattern specification;GO:0045446//endothelial cell differentiation;GO:0045944//positive regulation of transcription by RNA polymerase II;GO:0048704//embryonic skeletal system morphogenesis;GO:0048706//embryonic skeletal system development;	GO:0001650//fibrillar center;GO:0005634//nucleus;GO:0005634//nucleus;GO:0005654//nucleoplasm;GO:0005829//cytosol;	GO:0000978//RNA polymerase II cis-regulatory region sequence-specific DNA binding;GO:0000981//DNA-binding transcription factor activity, RNA polymerase II-specific;GO:0001228//DNA-binding transcription activator activity, RNA polymerase II-specific;GO:0003677//DNA binding;GO:0003677//DNA binding;GO:0003700//DNA-binding transcription factor activity;GO:0003700//DNA-binding transcription factor act…	-
ENSBGRG00000021877	2021.64	753.038	3290.24	4.36929	2.1274	0.000375456	0.0242749	9	105610833	105621819	+	1707	NT5C1B	GO:0000166;GO:0000287;GO:0005737;GO:0008253;GO:0009117;	K01081	5'-nucleotidase, cytosolic IB [Source:HGNC Symbol;Acc:HGNC:17818]	sp|Q91YE9|5NT1B_MOUSE Cytosolic 5&apos;-nucleotidase 1B OS=Mus musculus OX=10090 GN=Nt5c1b PE=2 SV=2	veNOG02166	F	GO:0009117//nucleotide metabolic process;	GO:0005737//cytoplasm;	GO:0000166//nucleotide binding;GO:0000287//magnesium ion binding;GO:0008253//5'-nucleotidase activity;	ko00760(Nicotinate and nicotinamide metabolism);ko00240(Pyrimidine metabolism);ko00230(Purine metabolism)
ENSBGRG00000026185	79.2298	124.662	33.7977	0.271115	-1.88303	0.000381054	0.0244998	14	82742510	82752040	+	1383	TNNT2	GO:0003779;GO:0005523;GO:0005861;GO:0005861;GO:0005865;GO:0006937;GO:0008016;GO:0030049;GO:0030172;GO:0031013;GO:0032780;GO:0032781;GO:0051592;GO:0055010;GO:0060048;GO:0097512;GO:1990584;GO:0005861;GO:0006937;GO:0005861;GO:0006937;	K12045	troponin T2, cardiac type [Source:HGNC Symbol;Acc:HGNC:11949]	sp|P13789|TNNT2_BOVIN Troponin T, cardiac muscle OS=Bos taurus OX=9913 GN=TNNT2 PE=1 SV=3	veNOG03071	Z	GO:0006937//regulation of muscle contraction;GO:0008016//regulation of heart contraction;GO:0030049//muscle filament sliding;GO:0032780//negative regulation of ATP-dependent activity;GO:0032781//positive regulation of ATP-dependent activity;GO:0051592//response to calcium ion;GO:0055010//ventricular cardiac muscle tissue morphogenesis;GO:0060048//cardiac muscle contraction;GO:0006937//regulation …	GO:0005861//troponin complex;GO:0005861//troponin complex;GO:0005865//striated muscle thin filament;GO:0097512//cardiac myofibril;GO:1990584//cardiac Troponin complex;GO:0005861//troponin complex;GO:0005861//troponin complex;	GO:0003779//actin binding;GO:0005523//tropomyosin binding;GO:0030172//troponin C binding;GO:0031013//troponin I binding;	ko05414(Dilated cardiomyopathy);ko05410(Hypertrophic cardiomyopathy);ko04261(Adrenergic signaling in cardiomyocytes);ko04260(Cardiac muscle contraction)
ENSBGRG00000021840	298.694	452.591	144.796	0.319927	-1.64418	0.000382051	0.0244998	9	104783098	104790177	+	1890	OSR1	GO:0000122;GO:0001655;GO:0001656;GO:0001657;GO:0001823;GO:0002062;GO:0005634;GO:0007507;GO:0008406;GO:0010628;GO:0030154;GO:0030501;GO:0030857;GO:0035115;GO:0035116;GO:0035725;GO:0036023;GO:0042474;GO:0042476;GO:0042733;GO:0043066;GO:0045944;GO:0048389;GO:0048793;GO:0048863;GO:0050679;GO:0060021;GO:0060272;GO:0071300;GO:0072075;GO:0072111;GO:0072133;GO:0072143;GO:0072162;GO:0072166;GO:0072168;GO:…	K09215	odd-skipped related transcription factor 1 [Source:HGNC Symbol;Acc:HGNC:8111]	sp|Q08DS3|OSR1_BOVIN Protein odd-skipped-related 1 OS=Bos taurus OX=9913 GN=OSR1 PE=2 SV=2	veNOG00411	K	GO:0000122//negative regulation of transcription by RNA polymerase II;GO:0001655//urogenital system development;GO:0001656//metanephros development;GO:0001657//ureteric bud development;GO:0001823//mesonephros development;GO:0002062//chondrocyte differentiation;GO:0007507//heart development;GO:0008406//gonad development;GO:0010628//positive regulation of gene expression;GO:0030154//cell differenti…	GO:0005634//nucleus;	GO:1990837//sequence-specific double-stranded DNA binding;	-
ENSBGRG00000016367	289.997	143.596	436.398	3.03906	1.60362	0.000382805	0.0244998	3	20380907	20387775	+	1397	-	-	K22066	-	sp|Q3T138|BOLA1_BOVIN BolA-like protein 1 OS=Bos taurus OX=9913 GN=BOLA1 PE=2 SV=1	veNOG19162	T	-	-	-	-
ENSBGRG00000003242	3960.57	1495.27	6425.87	4.29747	2.10349	0.00038397	0.0244998	7	58047107	58048873	-	1767	CCIN	GO:0005515;	K24809	calicin [Source:HGNC Symbol;Acc:HGNC:1568]	sp|Q28068|CALI_BOVIN Calicin OS=Bos taurus OX=9913 GN=CCIN PE=1 SV=1	veNOG11804	T	-	-	GO:0005515//protein binding;	-
ENSBGRG00000022919	14.9064	3.36088	26.4518	7.87052	2.97646	0.000386355	0.0245507	20	66832480	66839131	-	1408	-	GO:0000981;GO:0003677;GO:0006355;	-	-	sp|A8MZ59|LEUTX_HUMAN Paired-like homeodomain transcription factor LEUTX OS=Homo sapiens OX=9606 GN=LEUTX PE=1 SV=4	veNOG25047	K	GO:0006355//regulation of transcription, DNA-templated;	-	GO:0000981//DNA-binding transcription factor activity, RNA polymerase II-specific;GO:0003677//DNA binding;	-
ENSBGRG00000014050	3136.44	1474	4798.88	3.25569	1.70296	0.000388227	0.0245507	1	127021523	127405312	-	6572	MED12L	GO:0003712;GO:0006357;GO:0008013;GO:0016592;GO:0003712;GO:0006357;GO:0008013;GO:0016592;	K15162	mediator complex subunit 12L [Source:HGNC Symbol;Acc:HGNC:16050]	sp|Q86YW9|MD12L_HUMAN Mediator of RNA polymerase II transcription subunit 12-like protein OS=Homo sapiens OX=9606 GN=MED12L PE=1 SV=2	veNOG02046;spriNOG11387	K	GO:0006357//regulation of transcription by RNA polymerase II;GO:0006357//regulation of transcription by RNA polymerase II;	GO:0016592//mediator complex;GO:0016592//mediator complex;	GO:0003712//transcription coregulator activity;GO:0008013//beta-catenin binding;GO:0003712//transcription coregulator activity;GO:0008013//beta-catenin binding;	ko04919(Thyroid hormone signaling pathway)
ENSBGRG00000010850	136.327	208.673	63.9807	0.306607	-1.70554	0.000388553	0.0245507	8	103431444	103491623	+	1623	ARSK	GO:0003824;GO:0004065;GO:0005576;GO:0005764;GO:0008484;GO:0015024;	K12376	arylsulfatase family member K [Source:HGNC Symbol;Acc:HGNC:25239]	sp|Q148F3|ARSK_BOVIN Arylsulfatase K OS=Bos taurus OX=9913 GN=ARSK PE=2 SV=1	veNOG14853	G	-	GO:0005576//extracellular region;GO:0005764//lysosome;	GO:0003824//catalytic activity;GO:0004065//arylsulfatase activity;GO:0008484//sulfuric ester hydrolase activity;GO:0015024//glucuronate-2-sulfatase activity;	-
ENSBGRG00000000303	24.7889	8.59061	40.9872	4.77117	2.25434	0.000394437	0.0247793	6	95762027	95827175	-	1011	HPGDS	GO:0005515;GO:0006749;GO:0000287;GO:0004667;GO:0005509;GO:0005515;GO:0005654;GO:0005829;GO:0006693;GO:0006749;GO:0042803;GO:0043231;GO:0005515;GO:0006749;	K04097	hematopoietic prostaglandin D synthase [Source:HGNC Symbol;Acc:HGNC:17890]	sp|O60760|HPGDS_HUMAN Hematopoietic prostaglandin D synthase OS=Homo sapiens OX=9606 GN=HPGDS PE=1 SV=3	veNOG04549	O	GO:0006749//glutathione metabolic process;GO:0006693//prostaglandin metabolic process;GO:0006749//glutathione metabolic process;GO:0006749//glutathione metabolic process;	GO:0005654//nucleoplasm;GO:0005829//cytosol;GO:0043231//intracellular membrane-bounded organelle;	GO:0005515//protein binding;GO:0000287//magnesium ion binding;GO:0004667//prostaglandin-D synthase activity;GO:0005509//calcium ion binding;GO:0005515//protein binding;GO:0042803//protein homodimerization activity;GO:0005515//protein binding;	ko05204(Chemical carcinogenesis - DNA adducts);ko00982(Drug metabolism - cytochrome P450);ko00980(Metabolism of xenobiotics by cytochrome P450);ko00590(Arachidonic acid metabolism);ko00480(Glutathione metabolism)
ENSBGRG00000018244	4825.59	1961.31	7689.86	3.92077	1.97114	0.000394717	0.0247793	14	44716569	44790350	+	6189	CHD5	GO:0003677;GO:0003678;GO:0005524;GO:0005634;GO:0005654;GO:0005829;GO:0006338;GO:0006357;GO:0016607;GO:0061628;GO:0098532;GO:0140658;	K14435	chromodomain helicase DNA binding protein 5 [Source:HGNC Symbol;Acc:HGNC:16816]	sp|Q8TDI0|CHD5_HUMAN Chromodomain-helicase-DNA-binding protein 5 OS=Homo sapiens OX=9606 GN=CHD5 PE=1 SV=1	veNOG02067	R	GO:0006338//chromatin remodeling;GO:0006357//regulation of transcription by RNA polymerase II;GO:0098532//histone H3-K27 trimethylation;	GO:0005634//nucleus;GO:0005654//nucleoplasm;GO:0005829//cytosol;GO:0016607//nuclear speck;	GO:0003677//DNA binding;GO:0003678//DNA helicase activity;GO:0005524//ATP binding;GO:0061628//H3K27me3 modified histone binding;GO:0140658//ATP-dependent chromatin remodeler activity;	-
ENSBGRG00000000934	110.238	170.249	50.227	0.29502	-1.76111	0.000399543	0.0250016	3	21009064	21022286	+	3581	ADAMTSL4	GO:0002020;GO:0002064;GO:0005614;GO:0030198;GO:0031012;GO:0043065;GO:0070285;	K23369	ADAMTS like 4 [Source:HGNC Symbol;Acc:HGNC:19706]	sp|Q6UY14|ATL4_HUMAN ADAMTS-like protein 4 OS=Homo sapiens OX=9606 GN=ADAMTSL4 PE=1 SV=2	veNOG06218	O	GO:0002064//epithelial cell development;GO:0030198//extracellular matrix organization;GO:0043065//positive regulation of apoptotic process;GO:0070285//pigment cell development;	GO:0005614//interstitial matrix;GO:0031012//extracellular matrix;	GO:0002020//protease binding;	-
ENSBGRG00000008160	550.465	264.622	836.308	3.16038	1.6601	0.000402673	0.0251167	2	106406860	106531859	+	4404	GPD2	GO:0004368;GO:0005509;GO:0006072;GO:0009331;GO:0016491;GO:0004368;GO:0005509;GO:0006072;GO:0009331;GO:0016491;GO:0004368;GO:0005509;GO:0005739;GO:0006072;GO:0009331;GO:0016491;GO:0004368;GO:0005509;GO:0006072;GO:0009331;GO:0016491;GO:0004368;GO:0006072;GO:0009331;GO:0016491;	K00111	glycerol-3-phosphate dehydrogenase 2 [Source:HGNC Symbol;Acc:HGNC:4456]	sp|A6QLU1|GPDM_BOVIN Glycerol-3-phosphate dehydrogenase, mitochondrial OS=Bos taurus OX=9913 GN=GPD2 PE=2 SV=1	veNOG06632	C	GO:0006072//glycerol-3-phosphate metabolic process;GO:0006072//glycerol-3-phosphate metabolic process;GO:0006072//glycerol-3-phosphate metabolic process;GO:0006072//glycerol-3-phosphate metabolic process;GO:0006072//glycerol-3-phosphate metabolic process;	GO:0009331//glycerol-3-phosphate dehydrogenase complex;GO:0009331//glycerol-3-phosphate dehydrogenase complex;GO:0005739//mitochondrion;GO:0009331//glycerol-3-phosphate dehydrogenase complex;GO:0009331//glycerol-3-phosphate dehydrogenase complex;GO:0009331//glycerol-3-phosphate dehydrogenase complex;	GO:0004368//glycerol-3-phosphate dehydrogenase (quinone) activity;GO:0005509//calcium ion binding;GO:0016491//oxidoreductase activity;GO:0004368//glycerol-3-phosphate dehydrogenase (quinone) activity;GO:0005509//calcium ion binding;GO:0016491//oxidoreductase activity;GO:0004368//glycerol-3-phosphate dehydrogenase (quinone) activity;GO:0005509//calcium ion binding;GO:0016491//oxidoreductase activi…	ko00564(Glycerophospholipid metabolism)
ENSBGRG00000026583	24.0697	7.81093	40.3284	5.16307	2.36823	0.000410446	0.025472	27	43196819	43201257	+	1678	-	GO:0005634;GO:0045600;GO:0005634;GO:0045600;	K21408	-	-	-	-	GO:0045600//positive regulation of fat cell differentiation;GO:0045600//positive regulation of fat cell differentiation;	GO:0005634//nucleus;GO:0005634//nucleus;	-	-
ENSBGRG00000013055	10.413	1.71812	19.1079	11.1214	3.47527	0.000410986	0.025472	13	36183173	36215105	+	1251	-	GO:0004930;GO:0004984;GO:0007186;GO:0016021;	K04257	-	sp|Q8NH67|O52I2_HUMAN Olfactory receptor 52I2 OS=Homo sapiens OX=9606 GN=OR52I2 PE=2 SV=3	veNOG01819	T	GO:0007186//G protein-coupled receptor signaling pathway;	GO:0016021//integral component of membrane;	GO:0004930//G protein-coupled receptor activity;GO:0004984//olfactory receptor activity;	ko04740(Olfactory transduction)
ENSBGRG00000013217	237.824	75.48	400.168	5.30164	2.40644	0.000414746	0.0256234	10	82517649	83177227	-	6286	RIMS1	GO:0005515;GO:0006886;GO:0006887;GO:0016020;GO:0031267;GO:0060478;GO:0065003;GO:1903861;GO:0005515;GO:0006886;GO:0006887;GO:0016020;GO:0031267;GO:0005515;GO:0006886;GO:0006887;GO:0016020;GO:0031267;GO:0005515;GO:0006886;GO:0006887;GO:0016020;GO:0031267;GO:0005515;GO:0006886;GO:0006887;GO:0016020;GO:0031267;GO:0005515;GO:0006886;GO:0006887;GO:0016020;GO:0031267;GO:0006887;GO:0016020;GO:0031267;GO:…	-	regulating synaptic membrane exocytosis 1 [Source:HGNC Symbol;Acc:HGNC:17282]	sp|Q86UR5|RIMS1_HUMAN Regulating synaptic membrane exocytosis protein 1 OS=Homo sapiens OX=9606 GN=RIMS1 PE=1 SV=1	veNOG04519	U	GO:0006886//intracellular protein transport;GO:0006887//exocytosis;GO:0060478//acrosomal vesicle exocytosis;GO:0065003//protein-containing complex assembly;GO:1903861//positive regulation of dendrite extension;GO:0006886//intracellular protein transport;GO:0006887//exocytosis;GO:0006886//intracellular protein transport;GO:0006887//exocytosis;GO:0006886//intracellular protein transport;GO:0006887/…	GO:0016020//membrane;GO:0016020//membrane;GO:0016020//membrane;GO:0016020//membrane;GO:0016020//membrane;GO:0016020//membrane;GO:0016020//membrane;GO:0016020//membrane;GO:0016020//membrane;	GO:0005515//protein binding;GO:0031267//small GTPase binding;GO:0005515//protein binding;GO:0031267//small GTPase binding;GO:0005515//protein binding;GO:0031267//small GTPase binding;GO:0005515//protein binding;GO:0031267//small GTPase binding;GO:0005515//protein binding;GO:0031267//small GTPase binding;GO:0005515//protein binding;GO:0031267//small GTPase binding;GO:0031267//small GTPase binding;…	-
ENSBGRG00000017412	1365.95	529.825	2202.08	4.15625	2.05528	0.000418433	0.0257694	9	40595783	40597549	+	1767	-	GO:0005515;	K24943	-	sp|Q5XHH9|TT39B_XENLA Tetratricopeptide repeat protein 39B OS=Xenopus laevis OX=8355 GN=ttc39b PE=2 SV=1	veNOG07557	S	-	-	GO:0005515//protein binding;	-
ENSBGRG00000014161	1280.61	576.922	1984.3	3.43946	1.78218	0.000420463	0.0258127	16	72617986	72745403	+	2361	GRK3	GO:0004672;GO:0004674;GO:0004703;GO:0004703;GO:0005524;GO:0006468;GO:0007165;GO:0031623;GO:0004672;GO:0004703;GO:0005524;GO:0006468;GO:0007165;	K00910	G protein-coupled receptor kinase 3 [Source:HGNC Symbol;Acc:HGNC:290]	sp|P26818|ARBK2_BOVIN Beta-adrenergic receptor kinase 2 OS=Bos taurus OX=9913 GN=GRK3 PE=2 SV=1	veNOG04768	T	GO:0006468//protein phosphorylation;GO:0007165//signal transduction;GO:0031623//receptor internalization;GO:0006468//protein phosphorylation;GO:0007165//signal transduction;	-	GO:0004672//protein kinase activity;GO:0004674//protein serine/threonine kinase activity;GO:0004703//G protein-coupled receptor kinase activity;GO:0004703//G protein-coupled receptor kinase activity;GO:0005524//ATP binding;GO:0004672//protein kinase activity;GO:0004703//G protein-coupled receptor kinase activity;GO:0005524//ATP binding;	ko05032(Morphine addiction);ko04745(Phototransduction - fly);ko04740(Olfactory transduction);ko04724(Glutamatergic synapse);ko04340(Hedgehog signaling pathway);ko04144(Endocytosis);ko04062(Chemokine signaling pathway)
ENSBGRG00000024468	421.459	220.535	622.384	2.82215	1.4968	0.000423678	0.0259283	16	79650234	79673041	-	1562	-	GO:0016020;GO:0022857;GO:0055085;GO:0016020;GO:0022857;GO:0055085;	-	-	sp|P11170|SC5A1_RABIT Sodium/glucose cotransporter 1 OS=Oryctolagus cuniculus OX=9986 GN=SLC5A1 PE=1 SV=1	veNOG17489	P	GO:0055085//transmembrane transport;GO:0055085//transmembrane transport;	GO:0016020//membrane;GO:0016020//membrane;	GO:0022857//transmembrane transporter activity;GO:0022857//transmembrane transporter activity;	-
ENSBGRG00000002798	1957.4	1041.34	2873.45	2.75937	1.46434	0.000427221	0.0259933	6	63979462	64097421	+	2016	RBM47	GO:0002244;GO:0003676;GO:0003723;GO:0003723;GO:0005634;GO:0016554;GO:0016554;GO:0003676;GO:0003723;GO:0016554;	K25083	RNA binding motif protein 47 [Source:HGNC Symbol;Acc:HGNC:30358]	sp|A0AV96|RBM47_HUMAN RNA-binding protein 47 OS=Homo sapiens OX=9606 GN=RBM47 PE=1 SV=2	veNOG01635;meNOG01799	A	GO:0002244//hematopoietic progenitor cell differentiation;GO:0016554//cytidine to uridine editing;GO:0016554//cytidine to uridine editing;GO:0016554//cytidine to uridine editing;	GO:0005634//nucleus;	GO:0003676//nucleic acid binding;GO:0003723//RNA binding;GO:0003723//RNA binding;GO:0003676//nucleic acid binding;GO:0003723//RNA binding;	-
ENSBGRG00000009934	53.2815	84.9495	21.6135	0.254428	-1.97467	0.000427411	0.0259933	24	25315820	25346107	-	2590	FGD2	GO:0005085;GO:0046872;GO:0001726;GO:0005085;GO:0005085;GO:0005634;GO:0005737;GO:0005769;GO:0043507;GO:0046872;GO:1901981;GO:0005085;GO:0046872;GO:0005085;GO:0046872;	K05721	FYVE, RhoGEF and PH domain containing 2 [Source:HGNC Symbol;Acc:HGNC:3664]	sp|Q7Z6J4|FGD2_HUMAN FYVE, RhoGEF and PH domain-containing protein 2 OS=Homo sapiens OX=9606 GN=FGD2 PE=1 SV=1	veNOG12015	T	GO:0043507//positive regulation of JUN kinase activity;	GO:0001726//ruffle;GO:0005634//nucleus;GO:0005737//cytoplasm;GO:0005769//early endosome;	GO:0005085//guanyl-nucleotide exchange factor activity;GO:0046872//metal ion binding;GO:0005085//guanyl-nucleotide exchange factor activity;GO:0005085//guanyl-nucleotide exchange factor activity;GO:0046872//metal ion binding;GO:1901981//phosphatidylinositol phosphate binding;GO:0005085//guanyl-nucleotide exchange factor activity;GO:0046872//metal ion binding;GO:0005085//guanyl-nucleotide exchange…	-
ENSBGRG00000000932	1991.53	765.081	3217.98	4.20607	2.07247	0.000429291	0.0259975	5	117279154	117301177	+	2166	TUBA8	GO:0003924;GO:0005200;GO:0005525;GO:0005874;GO:0007017;GO:0015630;GO:0003924;GO:0005200;GO:0005525;GO:0005874;GO:0007017;	-	tubulin alpha 8 [Source:HGNC Symbol;Acc:HGNC:12410]	sp|Q2HJB8|TBA8_BOVIN Tubulin alpha-8 chain OS=Bos taurus OX=9913 GN=TUBA8 PE=2 SV=1	veNOG11304	Z	GO:0007017//microtubule-based process;GO:0007017//microtubule-based process;	GO:0005874//microtubule;GO:0015630//microtubule cytoskeleton;GO:0005874//microtubule;	GO:0003924//GTPase activity;GO:0005200//structural constituent of cytoskeleton;GO:0005525//GTP binding;GO:0003924//GTPase activity;GO:0005200//structural constituent of cytoskeleton;GO:0005525//GTP binding;	-
ENSBGRG00000020814	37.6811	62.4238	12.9384	0.207268	-2.27043	0.000430152	0.0259975	5	2348129	2358559	-	692	KLRK1	GO:0045954;GO:0002223;GO:0005886;GO:0005886;GO:0006809;GO:0009897;GO:0009986;GO:0009986;GO:0030101;GO:0032394;GO:0032729;GO:0034260;GO:0038023;GO:0042267;GO:0042288;GO:0042802;GO:0045429;GO:0045954;GO:0045954;GO:0050830;GO:0071222;GO:2000502;	K06728	killer cell lectin like receptor K1 [Source:HGNC Symbol;Acc:HGNC:18788]	sp|Q9GLF5|NKG2D_PIG NKG2-D type II integral membrane protein OS=Sus scrofa OX=9823 GN=KLRK1 PE=2 SV=1	veNOG10165	T	GO:0045954//positive regulation of natural killer cell mediated cytotoxicity;GO:0002223//stimulatory C-type lectin receptor signaling pathway;GO:0006809//nitric oxide biosynthetic process;GO:0030101//natural killer cell activation;GO:0032729//positive regulation of interferon-gamma production;GO:0034260//negative regulation of GTPase activity;GO:0042267//natural killer cell mediated cytotoxicity;…	GO:0005886//plasma membrane;GO:0005886//plasma membrane;GO:0009897//external side of plasma membrane;GO:0009986//cell surface;GO:0009986//cell surface;	GO:0032394//MHC class Ib receptor activity;GO:0038023//signaling receptor activity;GO:0042288//MHC class I protein binding;GO:0042802//identical protein binding;	ko05144(Malaria);ko04650(Natural killer cell mediated cytotoxicity)
ENSBGRG00000015390	23.0169	2.40537	43.6285	18.138	4.18094	0.000437455	0.0261836	19	7918067	7938536	+	2473	OTOP2	GO:0015252;GO:0015252;GO:0016021;GO:1902600;GO:1902600;	-	otopetrin 2 [Source:HGNC Symbol;Acc:HGNC:19657]	sp|Q7RTS6|OTOP2_HUMAN Proton channel OTOP2 OS=Homo sapiens OX=9606 GN=OTOP2 PE=1 SV=3	veNOG03508	S	GO:1902600//proton transmembrane transport;GO:1902600//proton transmembrane transport;	GO:0016021//integral component of membrane;	GO:0015252//proton channel activity;GO:0015252//proton channel activity;	-
ENSBGRG00000012956	946.754	404.668	1488.84	3.67916	1.87938	0.000438734	0.0261836	28	14539619	15095411	-	4997	PSD3	GO:0005085;GO:0032012;GO:0005085;GO:0032012;GO:0005085;GO:0032012;	K12494	pleckstrin and Sec7 domain containing 3 [Source:HGNC Symbol;Acc:HGNC:19093]	sp|Q9NYI0|PSD3_HUMAN PH and SEC7 domain-containing protein 3 OS=Homo sapiens OX=9606 GN=PSD3 PE=1 SV=2	veNOG03526	U	GO:0032012//regulation of ARF protein signal transduction;GO:0032012//regulation of ARF protein signal transduction;GO:0032012//regulation of ARF protein signal transduction;	-	GO:0005085//guanyl-nucleotide exchange factor activity;GO:0005085//guanyl-nucleotide exchange factor activity;GO:0005085//guanyl-nucleotide exchange factor activity;	ko04361(Axon regeneration);ko04144(Endocytosis)
ENSBGRG00000019207	124.583	191.229	57.9379	0.302977	-1.72272	0.000439499	0.0261836	X	94379851	94394778	+	2860	WAS	GO:0003779;GO:0007015;GO:2000601;GO:0003779;GO:0007015;GO:2000601;GO:0002625;GO:0003779;GO:0005634;GO:0005829;GO:0005829;GO:0005884;GO:0005886;GO:0005911;GO:0006955;GO:0007015;GO:0008064;GO:0008154;GO:0010591;GO:0012506;GO:0016197;GO:0017124;GO:0019901;GO:0030041;GO:0030041;GO:0030048;GO:0031267;GO:0032488;GO:0035861;GO:0042110;GO:0042802;GO:0042802;GO:0043274;GO:0045335;GO:0045944;GO:0051492;GO:…	K05747	WASP actin nucleation promoting factor [Source:HGNC Symbol;Acc:HGNC:12731]	sp|P42768|WASP_HUMAN Wiskott-Aldrich syndrome protein OS=Homo sapiens OX=9606 GN=WAS PE=1 SV=4	veNOG12974	Z	GO:0007015//actin filament organization;GO:2000601//positive regulation of Arp2/3 complex-mediated actin nucleation;GO:0007015//actin filament organization;GO:2000601//positive regulation of Arp2/3 complex-mediated actin nucleation;GO:0002625//regulation of T cell antigen processing and presentation;GO:0006955//immune response;GO:0007015//actin filament organization;GO:0008064//regulation of acti…	GO:0005634//nucleus;GO:0005829//cytosol;GO:0005829//cytosol;GO:0005884//actin filament;GO:0005886//plasma membrane;GO:0005911//cell-cell junction;GO:0012506//vesicle membrane;GO:0035861//site of double-strand break;GO:0045335//phagocytic vesicle;	GO:0003779//actin binding;GO:0003779//actin binding;GO:0003779//actin binding;GO:0017124//SH3 domain binding;GO:0019901//protein kinase binding;GO:0031267//small GTPase binding;GO:0042802//identical protein binding;GO:0042802//identical protein binding;GO:0043274//phospholipase binding;GO:0003779//actin binding;GO:0003779//actin binding;	ko05231(Choline metabolism in cancer);ko05135(Yersinia infection);ko04666(Fc gamma R-mediated phagocytosis);ko04530(Tight junction);ko04520(Adherens junction);ko04062(Chemokine signaling pathway)
ENSBGRG00000023839	7079.69	2764.7	11394.7	4.12148	2.04316	0.000441015	0.0261836	11	55603513	55847739	+	3803	SAMD4A	GO:0001650;GO:0003723;GO:0005515;GO:0005829;GO:0017148;GO:0030054;GO:0030371;GO:0030371;GO:0043488;GO:0045202;GO:0045727;GO:0003723;GO:0005515;GO:0017148;GO:0030371;GO:0043488;GO:0003723;GO:0005515;GO:0017148;GO:0030371;GO:0043488;	-	sterile alpha motif domain containing 4A [Source:HGNC Symbol;Acc:HGNC:23023]	sp|Q9UPU9|SMAG1_HUMAN Protein Smaug homolog 1 OS=Homo sapiens OX=9606 GN=SAMD4A PE=1 SV=3	veNOG07168	JT	GO:0017148//negative regulation of translation;GO:0043488//regulation of mRNA stability;GO:0045727//positive regulation of translation;GO:0017148//negative regulation of translation;GO:0043488//regulation of mRNA stability;GO:0017148//negative regulation of translation;GO:0043488//regulation of mRNA stability;	GO:0001650//fibrillar center;GO:0005829//cytosol;GO:0030054//cell junction;GO:0045202//synapse;	GO:0003723//RNA binding;GO:0005515//protein binding;GO:0030371//translation repressor activity;GO:0030371//translation repressor activity;GO:0003723//RNA binding;GO:0005515//protein binding;GO:0030371//translation repressor activity;GO:0003723//RNA binding;GO:0005515//protein binding;GO:0030371//translation repressor activity;	-
ENSBGRG00000020510	363.084	190.657	535.512	2.80878	1.48994	0.000442031	0.0261836	14	71018511	71064361	-	1830	VASH2	GO:0000768;GO:0001938;GO:0003779;GO:0004181;GO:0005737;GO:0005737;GO:0006508;GO:0008017;GO:0045765;GO:0045766;GO:0060674;GO:0060711;GO:0060716;GO:0061564;GO:0140253;GO:0005737;GO:0045765;GO:0005737;GO:0045765;GO:0005737;GO:0045765;	K23355	vasohibin 2 [Source:HGNC Symbol;Acc:HGNC:25723]	sp|Q86V25|VASH2_HUMAN Tubulinyl-Tyr carboxypeptidase 2 OS=Homo sapiens OX=9606 GN=VASH2 PE=1 SV=2	veNOG03590	R	GO:0000768//syncytium formation by plasma membrane fusion;GO:0001938//positive regulation of endothelial cell proliferation;GO:0006508//proteolysis;GO:0045765//regulation of angiogenesis;GO:0045766//positive regulation of angiogenesis;GO:0060674//placenta blood vessel development;GO:0060711//labyrinthine layer development;GO:0060716//labyrinthine layer blood vessel development;GO:0061564//axon de…	GO:0005737//cytoplasm;GO:0005737//cytoplasm;GO:0005737//cytoplasm;GO:0005737//cytoplasm;GO:0005737//cytoplasm;	GO:0003779//actin binding;GO:0004181//metallocarboxypeptidase activity;GO:0008017//microtubule binding;	-
ENSBGRG00000021204	3151.94	1417.94	4885.95	3.44582	1.78485	0.000442503	0.0261836	19	12524526	12564037	+	3649	CCDC40	GO:0035082;GO:0001947;GO:0003341;GO:0003351;GO:0003356;GO:0005929;GO:0005930;GO:0030317;GO:0030324;GO:0035082;GO:0035469;GO:0036159;GO:0044458;GO:0060287;GO:0070286;GO:0071907;GO:0071910;	K23730	coiled-coil domain containing 40 [Source:HGNC Symbol;Acc:HGNC:26090]	sp|Q4G0X9|CCD40_HUMAN Coiled-coil domain-containing protein 40 OS=Homo sapiens OX=9606 GN=CCDC40 PE=1 SV=2	veNOG07445	S	GO:0035082//axoneme assembly;GO:0001947//heart looping;GO:0003341//cilium movement;GO:0003351//epithelial cilium movement involved in extracellular fluid movement;GO:0003356//regulation of cilium beat frequency;GO:0030317//flagellated sperm motility;GO:0030324//lung development;GO:0035082//axoneme assembly;GO:0035469//determination of pancreatic left/right asymmetry;GO:0036159//inner dynein arm a…	GO:0005929//cilium;GO:0005930//axoneme;	-	-
ENSBGRG00000025960	247.099	125.666	368.532	2.93264	1.5522	0.00044265	0.0261836	26	8601906	8621401	+	1299	-	GO:0000981;GO:0003677;GO:0006355;	-	-	sp|P53564|CUX1_MOUSE Homeobox protein cut-like 1 OS=Mus musculus OX=10090 GN=Cux1 PE=1 SV=3	veNOG05580;veNOG33738	K	GO:0006355//regulation of transcription, DNA-templated;	-	GO:0000981//DNA-binding transcription factor activity, RNA polymerase II-specific;GO:0003677//DNA binding;	-
ENSBGRG00000025932	769.183	288.803	1249.56	4.32669	2.11326	0.00045145	0.0266233	26	46210697	46214690	-	726	RNF151	GO:0004842;GO:0005515;GO:0005634;GO:0008270;GO:0016567;	K24148	ring finger protein 151 [Source:HGNC Symbol;Acc:HGNC:23235]	sp|Q2TBT8|RN151_BOVIN RING finger protein 151 OS=Bos taurus OX=9913 GN=RNF151 PE=2 SV=1	veNOG05117	O	GO:0016567//protein ubiquitination;	GO:0005634//nucleus;	GO:0004842//ubiquitin-protein transferase activity;GO:0005515//protein binding;GO:0008270//zinc ion binding;	-
ENSBGRG00000022423	4092.83	6089.65	2096	0.344191	-1.53872	0.000453808	0.0266814	8	67464842	67472611	-	1572	CD74	GO:0006886;GO:0006955;GO:0016020;GO:0016021;GO:0019882;GO:0035718;GO:0042289;GO:0070206;GO:0001516;GO:0001540;GO:0001934;GO:0001961;GO:0002606;GO:0002792;GO:0002830;GO:0002906;GO:0004896;GO:0005634;GO:0005737;GO:0005764;GO:0005770;GO:0005771;GO:0005773;GO:0005783;GO:0005794;GO:0005886;GO:0005886;GO:0006886;GO:0006886;GO:0006952;GO:0006955;GO:0009897;GO:0009986;GO:0010628;GO:0016020;GO:0016021;GO:…	K06505	CD74 molecule [Source:HGNC Symbol;Acc:HGNC:1697]	sp|P04233|HG2A_HUMAN HLA class II histocompatibility antigen gamma chain OS=Homo sapiens OX=9606 GN=CD74 PE=1 SV=3	veNOG10243	T	GO:0006886//intracellular protein transport;GO:0006955//immune response;GO:0019882//antigen processing and presentation;GO:0070206//protein trimerization;GO:0001516//prostaglandin biosynthetic process;GO:0001934//positive regulation of protein phosphorylation;GO:0001961//positive regulation of cytokine-mediated signaling pathway;GO:0002606//positive regulation of dendritic cell antigen processing…	GO:0016020//membrane;GO:0016021//integral component of membrane;GO:0005634//nucleus;GO:0005737//cytoplasm;GO:0005764//lysosome;GO:0005770//late endosome;GO:0005771//multivesicular body;GO:0005773//vacuole;GO:0005783//endoplasmic reticulum;GO:0005794//Golgi apparatus;GO:0005886//plasma membrane;GO:0005886//plasma membrane;GO:0009897//external side of plasma membrane;GO:0009986//cell surface;GO:001…	GO:0035718//macrophage migration inhibitory factor binding;GO:0042289//MHC class II protein binding;GO:0001540//amyloid-beta binding;GO:0004896//cytokine receptor activity;GO:0019955//cytokine binding;GO:0023026//MHC class II protein complex binding;GO:0035718//macrophage migration inhibitory factor binding;GO:0035718//macrophage migration inhibitory factor binding;GO:0042289//MHC class II protei…	ko05168(Herpes simplex virus 1 infection);ko05152(Tuberculosis);ko04612(Antigen processing and presentation)
ENSBGRG00000025107	466.901	186.874	746.928	3.99695	1.9989	0.000461926	0.0268944	14	81479227	81482372	+	1665	-	-	-	-	sp|A6H684|MGT4E_MOUSE Alpha-1,3-mannosyl-glycoprotein 4-beta-N-acetylglucosaminyltransferase-like protein MGAT4E OS=Mus musculus OX=10090 GN=Mgat4e PE=2 SV=3	veNOG11817	S	-	-	-	-
ENSBGRG00000023474	12.5012	2.74899	22.2533	8.09508	3.01705	0.00046199	0.0268944	29	23826586	23828729	+	942	-	GO:0004930;GO:0004984;GO:0007186;GO:0016021;	K04257	-	sp|P0DMU2|OR83P_HUMAN Putative olfactory receptor 8G3 pseudogene OS=Homo sapiens OX=9606 GN=OR8G3P PE=5 SV=1	veNOG07408;veNOG14456	T	GO:0007186//G protein-coupled receptor signaling pathway;	GO:0016021//integral component of membrane;	GO:0004930//G protein-coupled receptor activity;GO:0004984//olfactory receptor activity;	ko04740(Olfactory transduction)
ENSBGRG00000006486	5704.7	2529.28	8880.12	3.51093	1.81185	0.000463475	0.0268944	12	32047355	32143395	+	1728	KIZ	GO:0005813;GO:0005813;GO:0007051;GO:0007051;GO:0019901;GO:0005813;GO:0007051;	K16539	kizuna centrosomal protein [Source:HGNC Symbol;Acc:HGNC:15865]	sp|A0JNH1|KIZ_BOVIN Centrosomal protein kizuna OS=Bos taurus OX=9913 GN=KIZ PE=2 SV=2	veNOG12319	S	GO:0007051//spindle organization;GO:0007051//spindle organization;GO:0007051//spindle organization;	GO:0005813//centrosome;GO:0005813//centrosome;GO:0005813//centrosome;	GO:0019901//protein kinase binding;	-
ENSBGRG00000016609	140.394	52.0219	228.766	4.39749	2.13668	0.000463977	0.0268944	19	32716757	32737112	+	2376	-	GO:0003779;GO:0005515;GO:0005856;GO:0007605;GO:0016459;GO:0003779;GO:0005515;GO:0005856;GO:0007605;GO:0016459;	K10361	-	sp|Q9UKN7|MYO15_HUMAN Unconventional myosin-XV OS=Homo sapiens OX=9606 GN=MYO15A PE=1 SV=2	veNOG06839	Z	GO:0007605//sensory perception of sound;GO:0007605//sensory perception of sound;	GO:0005856//cytoskeleton;GO:0016459//myosin complex;GO:0005856//cytoskeleton;GO:0016459//myosin complex;	GO:0003779//actin binding;GO:0005515//protein binding;GO:0003779//actin binding;GO:0005515//protein binding;	-
ENSBGRG00000023910	924.766	346.862	1502.67	4.33218	2.11509	0.00046434	0.0268944	18	16652435	16939181	-	6766	FAM135B	-	-	family with sequence similarity 135 member B [Source:HGNC Symbol;Acc:HGNC:28029]	sp|Q49AJ0|F135B_HUMAN Protein FAM135B OS=Homo sapiens OX=9606 GN=FAM135B PE=1 SV=2	veNOG02623	S	-	-	-	-
ENSBGRG00000000855	329.54	140.342	518.739	3.69624	1.88606	0.000472744	0.027233	7	92387503	92555104	-	1988	TTC39B	GO:0005515;GO:0010874;GO:0010887;GO:0042632;GO:0090181;GO:0005515;	K24943	tetratricopeptide repeat domain 39B [Source:HGNC Symbol;Acc:HGNC:23704]	sp|Q5VTQ0|TT39B_HUMAN Tetratricopeptide repeat protein 39B OS=Homo sapiens OX=9606 GN=TTC39B PE=1 SV=4	veNOG03291	S	GO:0010874//regulation of cholesterol efflux;GO:0010887//negative regulation of cholesterol storage;GO:0042632//cholesterol homeostasis;GO:0090181//regulation of cholesterol metabolic process;	-	GO:0005515//protein binding;GO:0005515//protein binding;	-
ENSBGRG00000024748	294.58	141.841	447.319	3.15366	1.65703	0.000473623	0.027233	16	77261440	77261903	-	354	-	GO:0017017;	-	-	sp|Q5BIP9|DUS18_BOVIN Dual specificity protein phosphatase 18 OS=Bos taurus OX=9913 GN=DUSP18 PE=2 SV=1	veNOG02556;KOG1718	V	-	-	GO:0017017//MAP kinase tyrosine/serine/threonine phosphatase activity;	-
ENSBGRG00000013768	651.304	344.513	958.095	2.78101	1.47561	0.000475315	0.027233	7	59369283	59375611	-	1207	PHF24	-	-	PHD finger protein 24 [Source:HGNC Symbol;Acc:HGNC:29180]	sp|Q9UPV7|PHF24_HUMAN PHD finger protein 24 OS=Homo sapiens OX=9606 GN=PHF24 PE=1 SV=2	veNOG05127	S	-	-	-	-
ENSBGRG00000022270	11851.1	5383.78	18318.5	3.40254	1.76661	0.000475783	0.027233	26	44556923	44574469	+	4783	SLX4	GO:0000724;GO:0000781;GO:0000785;GO:0003677;GO:0005515;GO:0005634;GO:0005654;GO:0005829;GO:0006260;GO:0006281;GO:0006281;GO:0006289;GO:0008047;GO:0010792;GO:0030054;GO:0032206;GO:0033557;GO:0033557;GO:0048476;GO:0061820;GO:0070522;GO:0072429;GO:0090656;GO:1904357;GO:1904431;GO:0005634;GO:0006260;GO:0006281;GO:0033557;	K10484	SLX4 structure-specific endonuclease subunit [Source:HGNC Symbol;Acc:HGNC:23845]	sp|Q8IY92|SLX4_HUMAN Structure-specific endonuclease subunit SLX4 OS=Homo sapiens OX=9606 GN=SLX4 PE=1 SV=3	veNOG06011	S	GO:0000724//double-strand break repair via homologous recombination;GO:0006260//DNA replication;GO:0006281//DNA repair;GO:0006281//DNA repair;GO:0006289//nucleotide-excision repair;GO:0010792//DNA double-strand break processing involved in repair via single-strand annealing;GO:0032206//positive regulation of telomere maintenance;GO:0061820//telomeric D-loop disassembly;GO:0072429//response to int…	GO:0000781//chromosome, telomeric region;GO:0000785//chromatin;GO:0005634//nucleus;GO:0005654//nucleoplasm;GO:0005829//cytosol;GO:0030054//cell junction;GO:0033557//Slx1-Slx4 complex;GO:0033557//Slx1-Slx4 complex;GO:0048476//Holliday junction resolvase complex;GO:0070522//ERCC4-ERCC1 complex;GO:0005634//nucleus;GO:0033557//Slx1-Slx4 complex;	GO:0003677//DNA binding;GO:0005515//protein binding;GO:0008047//enzyme activator activity;	ko03460(Fanconi anemia pathway)
ENSBGRG00000022615	43.9884	17.7926	70.1842	3.94457	1.97987	0.000481699	0.0274907	15	7998287	8053726	-	3244	SLC15A1	GO:0005427;GO:0005886;GO:0005903;GO:0006857;GO:0006857;GO:0006857;GO:0015293;GO:0015333;GO:0015333;GO:0016020;GO:0016020;GO:0016020;GO:0016021;GO:0016021;GO:0016021;GO:0016021;GO:0022857;GO:0022857;GO:0035673;GO:0035673;GO:0055085;GO:0055085;GO:0071916;GO:0071916;GO:0140206;GO:0140206;GO:1902600;GO:0006857;GO:0016020;GO:0016021;GO:0022857;GO:0035673;GO:0055085;GO:0006857;GO:0016020;GO:0022857;GO:…	K14206	solute carrier family 15 member 1 [Source:HGNC Symbol;Acc:HGNC:10920]	sp|Q8WMX5|S15A1_CANLF Solute carrier family 15 member 1 OS=Canis lupus familiaris OX=9615 GN=SLC15A1 PE=2 SV=2	veNOG05172	P	GO:0006857//oligopeptide transport;GO:0006857//oligopeptide transport;GO:0006857//oligopeptide transport;GO:0055085//transmembrane transport;GO:0055085//transmembrane transport;GO:0140206//dipeptide import across plasma membrane;GO:0140206//dipeptide import across plasma membrane;GO:1902600//proton transmembrane transport;GO:0006857//oligopeptide transport;GO:0055085//transmembrane transport;GO:0…	GO:0005886//plasma membrane;GO:0005903//brush border;GO:0016020//membrane;GO:0016020//membrane;GO:0016020//membrane;GO:0016021//integral component of membrane;GO:0016021//integral component of membrane;GO:0016021//integral component of membrane;GO:0016021//integral component of membrane;GO:0016020//membrane;GO:0016021//integral component of membrane;GO:0016020//membrane;	GO:0005427//proton-dependent oligopeptide secondary active transmembrane transporter activity;GO:0015293//symporter activity;GO:0015333//peptide:proton symporter activity;GO:0015333//peptide:proton symporter activity;GO:0022857//transmembrane transporter activity;GO:0022857//transmembrane transporter activity;GO:0035673//oligopeptide transmembrane transporter activity;GO:0035673//oligopeptide tra…	ko04974(Protein digestion and absorption)
ENSBGRG00000002817	16.2378	4.40881	28.0667	6.36605	2.6704	0.000485268	0.0276134	4	622605	623444	+	758	-	-	-	-	sp|A0A5B0|TVB14_HUMAN T cell receptor beta variable 14 OS=Homo sapiens OX=9606 GN=TRBV14 PE=3 SV=1	veNOG24364	T	-	-	-	-
ENSBGRG00000006086	989.897	404.461	1575.33	3.8949	1.96159	0.000489195	0.0277405	7	40862213	40889521	+	1743	BSPRY	GO:0005515;GO:1990830;	-	B-box and SPRY domain containing [Source:HGNC Symbol;Acc:HGNC:18232]	sp|Q5W0U4|BSPRY_HUMAN B box and SPRY domain-containing protein OS=Homo sapiens OX=9606 GN=BSPRY PE=2 SV=1	veNOG12413	O	GO:1990830//cellular response to leukemia inhibitory factor;	-	GO:0005515//protein binding;	-
ENSBGRG00000012673	16.7963	4.81074	28.7819	5.98285	2.58083	0.000491219	0.0277405	X	23638649	23639543	+	713	-	-	-	-	sp|O97965|STP3_SHEEP Spermatid nuclear transition protein 3 OS=Ovis aries OX=9940 PE=1 SV=3	-	-	-	-	-	-
ENSBGRG00000024899	1099.09	548.705	1649.47	3.00611	1.5879	0.000491778	0.0277405	26	45195755	45208572	+	2492	PKMYT1	GO:0004672;GO:0005524;GO:0005634;GO:0005654;GO:0005730;GO:0005737;GO:0005794;GO:0006468;GO:0016301;GO:0004672;GO:0005524;GO:0006468;	K06633	protein kinase, membrane associated tyrosine/threonine 1 [Source:HGNC Symbol;Acc:HGNC:29650]	sp|Q9ESG9|PMYT1_MOUSE Membrane-associated tyrosine- and threonine-specific cdc2-inhibitory kinase OS=Mus musculus OX=10090 GN=Pkmyt1 PE=2 SV=3	veNOG06115	T	GO:0006468//protein phosphorylation;GO:0006468//protein phosphorylation;	GO:0005634//nucleus;GO:0005654//nucleoplasm;GO:0005730//nucleolus;GO:0005737//cytoplasm;GO:0005794//Golgi apparatus;	GO:0004672//protein kinase activity;GO:0005524//ATP binding;GO:0016301//kinase activity;GO:0004672//protein kinase activity;GO:0005524//ATP binding;	ko04914(Progesterone-mediated oocyte maturation);ko04114(Oocyte meiosis);ko04110(Cell cycle)
ENSBGRG00000013839	2189.79	1112.17	3267.41	2.93786	1.55477	0.000494722	0.027826	7	5633852	5668794	-	2697	ENTPD4	GO:0004382;GO:0006256;GO:0016787;GO:0017110;GO:0017111;GO:0030173;GO:0034656;GO:0036384;GO:0043273;GO:0045134;GO:0046036;GO:0046712;GO:0097637;GO:0016787;GO:0016787;	K12305	ectonucleoside triphosphate diphosphohydrolase 4 [Source:HGNC Symbol;Acc:HGNC:14573]	sp|Q9Y227|ENTP4_HUMAN Ectonucleoside triphosphate diphosphohydrolase 4 OS=Homo sapiens OX=9606 GN=ENTPD4 PE=1 SV=1	veNOG04176	F	GO:0006256//UDP catabolic process;GO:0034656//nucleobase-containing small molecule catabolic process;GO:0046036//CTP metabolic process;GO:0046712//GDP catabolic process;	GO:0030173//integral component of Golgi membrane;GO:0097637//integral component of autophagosome membrane;	GO:0004382//guanosine-diphosphatase activity;GO:0016787//hydrolase activity;GO:0017110//nucleoside-diphosphatase activity;GO:0017111//nucleoside-triphosphatase activity;GO:0036384//cytidine-diphosphatase activity;GO:0043273//CTPase activity;GO:0045134//uridine-diphosphatase activity;GO:0016787//hydrolase activity;GO:0016787//hydrolase activity;	ko04142(Lysosome);ko00240(Pyrimidine metabolism);ko00230(Purine metabolism)
ENSBGRG00000024907	217.245	421.439	13.052	0.0309701	-5.01298	0.000498277	0.0279452	3	3220676	3230713	-	2379	CRABP2	GO:0001972;GO:0001972;GO:0005634;GO:0005634;GO:0005634;GO:0005654;GO:0005737;GO:0005737;GO:0005737;GO:0005783;GO:0005829;GO:0008289;GO:0030332;GO:0035115;GO:0042573;GO:0048385;GO:0048672;GO:0008289;	K17289	cellular retinoic acid binding protein 2 [Source:HGNC Symbol;Acc:HGNC:2339]	sp|Q5PXY7|RABP2_BOVIN Cellular retinoic acid-binding protein 2 OS=Bos taurus OX=9913 GN=CRABP2 PE=2 SV=3	veNOG19612	I	GO:0035115//embryonic forelimb morphogenesis;GO:0042573//retinoic acid metabolic process;GO:0048385//regulation of retinoic acid receptor signaling pathway;GO:0048672//positive regulation of collateral sprouting;	GO:0005634//nucleus;GO:0005634//nucleus;GO:0005634//nucleus;GO:0005654//nucleoplasm;GO:0005737//cytoplasm;GO:0005737//cytoplasm;GO:0005737//cytoplasm;GO:0005783//endoplasmic reticulum;GO:0005829//cytosol;	GO:0001972//retinoic acid binding;GO:0001972//retinoic acid binding;GO:0008289//lipid binding;GO:0030332//cyclin binding;GO:0008289//lipid binding;	-
ENSBGRG00000006791	536.957	224.727	849.187	3.77875	1.91791	0.000501382	0.028004	5	45581174	45609915	+	1695	CCDC38	GO:0005813;	-	coiled-coil domain containing 38 [Source:HGNC Symbol;Acc:HGNC:26843]	sp|Q8CDN8|CCD38_MOUSE Coiled-coil domain-containing protein 38 OS=Mus musculus OX=10090 GN=Ccdc38 PE=2 SV=1	veNOG03928	S	-	GO:0005813//centrosome;	-	-
ENSBGRG00000018776	228.968	102.669	355.268	3.46033	1.79091	0.000503493	0.028004	13	6857941	7028453	+	1105	ACER3	GO:0005509;GO:0006672;GO:0006954;GO:0008270;GO:0008284;GO:0016021;GO:0016021;GO:0016811;GO:0017040;GO:0030173;GO:0030176;GO:0042552;GO:0043067;GO:0046512;GO:0046514;GO:0070774;GO:0071602;GO:0071633;GO:0006672;GO:0016021;GO:0016811;	K04711	alkaline ceramidase 3 [Source:HGNC Symbol;Acc:HGNC:16066]	sp|Q9NUN7|ACER3_HUMAN Alkaline ceramidase 3 OS=Homo sapiens OX=9606 GN=ACER3 PE=1 SV=3	veNOG09394	I	GO:0006672//ceramide metabolic process;GO:0006954//inflammatory response;GO:0008284//positive regulation of cell population proliferation;GO:0042552//myelination;GO:0043067//regulation of programmed cell death;GO:0046512//sphingosine biosynthetic process;GO:0046514//ceramide catabolic process;GO:0071602//phytosphingosine biosynthetic process;GO:0006672//ceramide metabolic process;	GO:0016021//integral component of membrane;GO:0016021//integral component of membrane;GO:0030173//integral component of Golgi membrane;GO:0030176//integral component of endoplasmic reticulum membrane;GO:0016021//integral component of membrane;	GO:0005509//calcium ion binding;GO:0008270//zinc ion binding;GO:0016811//hydrolase activity, acting on carbon-nitrogen (but not peptide) bonds, in linear amides;GO:0017040//N-acylsphingosine amidohydrolase activity;GO:0070774//phytoceramidase activity;GO:0071633//dihydroceramidase activity;GO:0016811//hydrolase activity, acting on carbon-nitrogen (but not peptide) bonds, in linear amides;	ko00600(Sphingolipid metabolism)
ENSBGRG00000001262	103.186	158.97	47.402	0.298181	-1.74574	0.000503644	0.028004	5	111014919	111021177	-	762	CD27	GO:0004888;GO:0005515;GO:0009897;GO:0009986;GO:0043027;GO:0043066;GO:0043066;GO:0045579;GO:0045582;GO:0046330;GO:0070233;GO:0097191;	K05144	CD27 molecule [Source:HGNC Symbol;Acc:HGNC:11922]	sp|P26842|CD27_HUMAN CD27 antigen OS=Homo sapiens OX=9606 GN=CD27 PE=1 SV=2	veNOG01379	T	GO:0043066//negative regulation of apoptotic process;GO:0043066//negative regulation of apoptotic process;GO:0045579//positive regulation of B cell differentiation;GO:0045582//positive regulation of T cell differentiation;GO:0046330//positive regulation of JNK cascade;GO:0070233//negative regulation of T cell apoptotic process;GO:0097191//extrinsic apoptotic signaling pathway;	GO:0009897//external side of plasma membrane;GO:0009986//cell surface;	GO:0004888//transmembrane signaling receptor activity;GO:0005515//protein binding;GO:0043027//cysteine-type endopeptidase inhibitor activity involved in apoptotic process;	ko04060(Cytokine-cytokine receptor interaction)
ENSBGRG00000024449	2496.4	1019.74	3973.07	3.89618	1.96206	0.000509772	0.0280621	22	12342309	12346078	-	1320	ZMYND10	GO:0003341;GO:0005737;GO:0005737;GO:0006457;GO:0016324;GO:0036158;GO:0036159;GO:0044183;GO:0044458;GO:0044458;GO:0060090;GO:0061512;GO:1905505;	K24030	zinc finger MYND-type containing 10 [Source:HGNC Symbol;Acc:HGNC:19412]	sp|O75800|ZMY10_HUMAN Zinc finger MYND domain-containing protein 10 OS=Homo sapiens OX=9606 GN=ZMYND10 PE=1 SV=2	veNOG06376	R	GO:0003341//cilium movement;GO:0006457//protein folding;GO:0036158//outer dynein arm assembly;GO:0036159//inner dynein arm assembly;GO:0044458//motile cilium assembly;GO:0044458//motile cilium assembly;GO:0061512//protein localization to cilium;GO:1905505//positive regulation of motile cilium assembly;	GO:0005737//cytoplasm;GO:0005737//cytoplasm;GO:0016324//apical plasma membrane;	GO:0044183//protein folding chaperone;GO:0060090//molecular adaptor activity;	-
ENSBGRG00000010892	35.1354	14.2511	56.0196	3.93091	1.97486	0.000510312	0.0280621	X	19383721	19384509	-	789	-	-	K24127	-	sp|P43363|MAGAA_HUMAN Melanoma-associated antigen 10 OS=Homo sapiens OX=9606 GN=MAGEA10 PE=2 SV=2	KOG4562	S	-	-	-	-
ENSBGRG00000016472	191.658	96.662	286.654	2.96553	1.56829	0.000510685	0.0280621	21	59305013	59375753	+	3388	CDH20	GO:0005509;GO:0005886;GO:0007155;GO:0007156;GO:0016020;GO:0098609;GO:0005509;GO:0005886;GO:0007155;GO:0007156;GO:0016020;GO:0098609;	K06807	cadherin 20 [Source:HGNC Symbol;Acc:HGNC:1760]	sp|Q9HBT6|CAD20_HUMAN Cadherin-20 OS=Homo sapiens OX=9606 GN=CDH20 PE=2 SV=2	veNOG01385	S	GO:0007155//cell adhesion;GO:0007156//homophilic cell adhesion via plasma membrane adhesion molecules;GO:0098609//cell-cell adhesion;GO:0007155//cell adhesion;GO:0007156//homophilic cell adhesion via plasma membrane adhesion molecules;GO:0098609//cell-cell adhesion;	GO:0005886//plasma membrane;GO:0016020//membrane;GO:0005886//plasma membrane;GO:0016020//membrane;	GO:0005509//calcium ion binding;GO:0005509//calcium ion binding;	-
ENSBGRG00000009110	6155.58	2347.47	9963.7	4.24444	2.08558	0.000511152	0.0280621	5	121164083	121172361	+	4641	-	-	-	-	sp|C9J442|CV046_HUMAN Uncharacterized protein C22orf46 OS=Homo sapiens OX=9606 GN=C22orf46 PE=5 SV=1	veNOG13539;veNOG21748	S	-	-	-	-
ENSBGRG00000026521	3223.75	1262.51	5185	4.10691	2.03805	0.000511897	0.0280621	26	36610756	36614465	+	2796	-	GO:0000786;GO:0003677;GO:0005634;GO:0007283;	K19925	-	sp|P26377|STP2_BOVIN Nuclear transition protein 2 OS=Bos taurus OX=9913 GN=TNP2 PE=2 SV=2	veNOG25359	B	GO:0007283//spermatogenesis;	GO:0000786//nucleosome;GO:0005634//nucleus;	GO:0003677//DNA binding;	-
ENSBGRG00000001663	272.617	408.058	137.175	0.336167	-1.57275	0.000513741	0.028084	5	7318122	7342319	-	1119	ERP27	-	K20355	endoplasmic reticulum protein 27 [Source:HGNC Symbol;Acc:HGNC:26495]	sp|Q32L47|ERP27_BOVIN Endoplasmic reticulum resident protein 27 OS=Bos taurus OX=9913 GN=ERP27 PE=2 SV=2	veNOG10511	O	-	-	-	-
ENSBGRG00000014195	1452.95	770.12	2135.79	2.77332	1.47161	0.000518031	0.0282392	5	114438266	114448719	-	2659	ITFG2	GO:0002314;GO:0005654;GO:0005765;GO:0005829;GO:0034198;GO:0042149;GO:0140007;GO:1904262;GO:0005515;	K23296	integrin alpha FG-GAP repeat containing 2 [Source:HGNC Symbol;Acc:HGNC:30879]	sp|Q969R8|ITFG2_HUMAN KICSTOR complex protein ITFG2 OS=Homo sapiens OX=9606 GN=ITFG2 PE=1 SV=1	veNOG11575	R	GO:0002314//germinal center B cell differentiation;GO:0034198//cellular response to amino acid starvation;GO:0042149//cellular response to glucose starvation;GO:1904262//negative regulation of TORC1 signaling;	GO:0005654//nucleoplasm;GO:0005765//lysosomal membrane;GO:0005829//cytosol;GO:0140007//KICSTOR complex;	GO:0005515//protein binding;	-
ENSBGRG00000014330	51.2755	19.868	82.6831	4.16163	2.05715	0.000524865	0.0285318	21	56492591	56625760	-	7779	ALPK2	GO:0003007;GO:0003308;GO:0004674;GO:0005524;GO:0006468;GO:0010468;GO:0016323;GO:0030010;GO:0042981;GO:0055013;GO:1905223;	K08868	alpha kinase 2 [Source:HGNC Symbol;Acc:HGNC:20565]	sp|Q86TB3|ALPK2_HUMAN Alpha-protein kinase 2 OS=Homo sapiens OX=9606 GN=ALPK2 PE=1 SV=3	veNOG00141	T	GO:0003007//heart morphogenesis;GO:0003308//negative regulation of Wnt signaling pathway involved in heart development;GO:0006468//protein phosphorylation;GO:0010468//regulation of gene expression;GO:0030010//establishment of cell polarity;GO:0042981//regulation of apoptotic process;GO:0055013//cardiac muscle cell development;GO:1905223//epicardium morphogenesis;	GO:0016323//basolateral plasma membrane;	GO:0004674//protein serine/threonine kinase activity;GO:0005524//ATP binding;	-
ENSBGRG00000018332	318.204	139.744	496.663	3.55409	1.82948	0.0005298	0.0287075	19	18649130	18704124	-	3845	EFCAB3	GO:0005509;	-	EF-hand calcium binding domain 3 [Source:HGNC Symbol;Acc:HGNC:26379]	sp|Q2T9P0|EFCB3_BOVIN EF-hand calcium-binding domain-containing protein 3 OS=Bos taurus OX=9913 GN=EFCAB3 PE=2 SV=1	veNOG02233	T	-	-	GO:0005509//calcium ion binding;	-
ENSBGRG00000010967	1430.9	643.814	2217.98	3.44506	1.78453	0.000531046	0.0287075	7	19490030	19530034	+	2230	HABP4	GO:0003723;GO:0005634;GO:0005730;GO:0005737;GO:0005829;GO:0010494;GO:0015030;GO:0016607;GO:0030578;GO:0031965;GO:0032183;GO:0033120;GO:0043392;GO:0045948;GO:0097504;GO:0003723;GO:0003723;	K19019	hyaluronan binding protein 4 [Source:HGNC Symbol;Acc:HGNC:17062]	sp|Q5JVS0|HABP4_HUMAN Intracellular hyaluronan-binding protein 4 OS=Homo sapiens OX=9606 GN=HABP4 PE=1 SV=1	veNOG01155	K	GO:0030578//PML body organization;GO:0033120//positive regulation of RNA splicing;GO:0043392//negative regulation of DNA binding;GO:0045948//positive regulation of translational initiation;	GO:0005634//nucleus;GO:0005730//nucleolus;GO:0005737//cytoplasm;GO:0005829//cytosol;GO:0010494//cytoplasmic stress granule;GO:0015030//Cajal body;GO:0016607//nuclear speck;GO:0031965//nuclear membrane;GO:0097504//Gemini of coiled bodies;	GO:0003723//RNA binding;GO:0032183//SUMO binding;GO:0003723//RNA binding;GO:0003723//RNA binding;	-
ENSBGRG00000000689	1450.75	741.744	2159.76	2.91173	1.54188	0.000534242	0.0287361	4	96124902	96140534	-	1991	NUP42	GO:0005049;GO:0005634;GO:0005635;GO:0005654;GO:0005829;GO:0006611;GO:0046872;	K14321	nucleoporin 42 [Source:HGNC Symbol;Acc:HGNC:17010]	sp|Q5RB98|NUP42_PONAB Nucleoporin NUP42 OS=Pongo abelii OX=9601 GN=NUP42 PE=2 SV=1	veNOG08128	U	GO:0006611//protein export from nucleus;	GO:0005634//nucleus;GO:0005635//nuclear envelope;GO:0005654//nucleoplasm;GO:0005829//cytosol;	GO:0005049//nuclear export signal receptor activity;GO:0046872//metal ion binding;	ko03013(Nucleocytoplasmic transport)
ENSBGRG00000014151	262.169	136.233	388.105	2.84883	1.51037	0.000535673	0.0287361	24	7467753	7469662	+	567	APOM	GO:0005319;GO:0005543;GO:0005576;GO:0016209;GO:0033344;GO:0034361;GO:0034362;GO:0034364;GO:0034365;GO:0034366;GO:0034375;GO:0034380;GO:0034384;GO:0034445;GO:0042157;GO:0043691;	K25354	apolipoprotein M [Source:HGNC Symbol;Acc:HGNC:13916]	sp|Q2LE37|APOM_PIG Apolipoprotein M OS=Sus scrofa OX=9823 GN=APOM PE=2 SV=1	veNOG02008	R	GO:0033344//cholesterol efflux;GO:0034375//high-density lipoprotein particle remodeling;GO:0034380//high-density lipoprotein particle assembly;GO:0034384//high-density lipoprotein particle clearance;GO:0034445//negative regulation of plasma lipoprotein oxidation;GO:0042157//lipoprotein metabolic process;GO:0043691//reverse cholesterol transport;	GO:0005576//extracellular region;GO:0034361//very-low-density lipoprotein particle;GO:0034362//low-density lipoprotein particle;GO:0034364//high-density lipoprotein particle;GO:0034365//discoidal high-density lipoprotein particle;GO:0034366//spherical high-density lipoprotein particle;	GO:0005319//lipid transporter activity;GO:0005543//phospholipid binding;GO:0016209//antioxidant activity;	-
ENSBGRG00000013781	790.822	388.38	1193.26	3.07241	1.61937	0.000537015	0.0287361	8	16412440	16418408	-	733	ELOF1	-	K25829	elongation factor 1 homolog [Source:HGNC Symbol;Acc:HGNC:28691]	sp|A4IFR3|ELOF1_BOVIN Transcription elongation factor 1 homolog OS=Bos taurus OX=9913 GN=ELOF1 PE=3 SV=1	COG4888;veNOG23086	RK	-	-	-	-
ENSBGRG00000021788	54.136	91.627	16.645	0.18166	-2.46069	0.000537649	0.0287361	6	22181131	22196352	+	710	PLAC8	GO:0003682;GO:0006366;GO:0008284;GO:0009409;GO:0040015;GO:0042742;GO:0043066;GO:0045944;GO:0050873;GO:0120162;	-	placenta associated 8 [Source:HGNC Symbol;Acc:HGNC:19254]	sp|Q3ZCB2|PLAC8_BOVIN Placenta-specific gene 8 protein OS=Bos taurus OX=9913 GN=PLAC8 PE=3 SV=1	veNOG21138	R	GO:0006366//transcription by RNA polymerase II;GO:0008284//positive regulation of cell population proliferation;GO:0009409//response to cold;GO:0040015//negative regulation of multicellular organism growth;GO:0042742//defense response to bacterium;GO:0043066//negative regulation of apoptotic process;GO:0045944//positive regulation of transcription by RNA polymerase II;GO:0050873//brown fat cell d…	-	GO:0003682//chromatin binding;	-
ENSBGRG00000012962	235.002	98.672	371.331	3.76329	1.91199	0.00054072	0.0287361	19	55781314	55850302	+	3567	HNF1B	GO:0001889;GO:0003677;GO:0005634;GO:0006357;GO:0030073;GO:0031016;GO:0045893;GO:0000122;GO:0000976;GO:0000981;GO:0000987;GO:0001714;GO:0001822;GO:0001822;GO:0001826;GO:0001889;GO:0001889;GO:0003677;GO:0003677;GO:0003700;GO:0003700;GO:0005634;GO:0005634;GO:0005634;GO:0005654;GO:0005667;GO:0006357;GO:0006915;GO:0007219;GO:0007492;GO:0009749;GO:0009952;GO:0010628;GO:0030073;GO:0030073;GO:0030111;GO:…	K08034	HNF1 homeobox B [Source:HGNC Symbol;Acc:HGNC:11630]	sp|Q5RER5|HNF1B_PONAB Hepatocyte nuclear factor 1-beta OS=Pongo abelii OX=9601 GN=HNF1B PE=2 SV=1	veNOG01263	K	GO:0001889//liver development;GO:0006357//regulation of transcription by RNA polymerase II;GO:0030073//insulin secretion;GO:0031016//pancreas development;GO:0045893//positive regulation of transcription, DNA-templated;GO:0000122//negative regulation of transcription by RNA polymerase II;GO:0001714//endodermal cell fate specification;GO:0001822//kidney development;GO:0001822//kidney development;GO…	GO:0005634//nucleus;GO:0005634//nucleus;GO:0005634//nucleus;GO:0005634//nucleus;GO:0005654//nucleoplasm;GO:0005667//transcription regulator complex;GO:0043231//intracellular membrane-bounded organelle;GO:0005634//nucleus;	GO:0003677//DNA binding;GO:0000976//transcription cis-regulatory region binding;GO:0000981//DNA-binding transcription factor activity, RNA polymerase II-specific;GO:0000987//cis-regulatory region sequence-specific DNA binding;GO:0003677//DNA binding;GO:0003677//DNA binding;GO:0003700//DNA-binding transcription factor activity;GO:0003700//DNA-binding transcription factor activity;GO:0042802//ident…	ko04950(Maturity onset diabetes of the young)
ENSBGRG00000008044	1778.2	945.029	2611.36	2.76326	1.46637	0.000540792	0.0287361	11	61553533	61601905	+	3263	PPM1A	GO:0000287;GO:0004721;GO:0004721;GO:0004722;GO:0005634;GO:0005634;GO:0005829;GO:0005829;GO:0005886;GO:0006470;GO:0006470;GO:0006499;GO:0006611;GO:0010991;GO:0016020;GO:0016311;GO:0016791;GO:0030145;GO:0030512;GO:0030514;GO:0033192;GO:0035970;GO:0043124;GO:0043169;GO:0045893;GO:0046827;GO:0070412;GO:0071560;GO:0090263;GO:1901223;GO:0000287;GO:0004721;GO:0016791;GO:0030145;GO:0043169;GO:0000287;GO:…	K04457	protein phosphatase, Mg2+/Mn2+ dependent 1A [Source:HGNC Symbol;Acc:HGNC:9275]	sp|O62829|PPM1A_BOVIN Protein phosphatase 1A OS=Bos taurus OX=9913 GN=PPM1A PE=2 SV=1	veNOG12031	T	GO:0006470//protein dephosphorylation;GO:0006470//protein dephosphorylation;GO:0006499//N-terminal protein myristoylation;GO:0006611//protein export from nucleus;GO:0010991//negative regulation of SMAD protein complex assembly;GO:0016311//dephosphorylation;GO:0030512//negative regulation of transforming growth factor beta receptor signaling pathway;GO:0030514//negative regulation of BMP signaling…	GO:0005634//nucleus;GO:0005634//nucleus;GO:0005829//cytosol;GO:0005829//cytosol;GO:0005886//plasma membrane;GO:0016020//membrane;	GO:0000287//magnesium ion binding;GO:0004721//phosphoprotein phosphatase activity;GO:0004721//phosphoprotein phosphatase activity;GO:0004722//protein serine/threonine phosphatase activity;GO:0016791//phosphatase activity;GO:0030145//manganese ion binding;GO:0033192//calmodulin-dependent protein phosphatase activity;GO:0043169//cation binding;GO:0070412//R-SMAD binding;GO:0000287//magnesium ion bi…	ko04010(MAPK signaling pathway)
ENSBGRG00000011192	142.929	57.8453	228.013	3.94177	1.97884	0.000542711	0.0287361	3	112091882	112101409	-	1522	FAM183A	-	K25474	family with sequence similarity 183 member A [Source:HGNC Symbol;Acc:HGNC:34347]	sp|A8QW39|F183A_BOVIN Protein FAM183A OS=Bos taurus OX=9913 GN=FAM183A PE=2 SV=1	veNOG19240	S	-	-	-	-
ENSBGRG00000010921	69.8627	25.1367	114.589	4.55863	2.1886	0.000548715	0.0287361	9	97505516	97560949	+	558	CIB4	GO:0000287;GO:0005509;GO:0005509;	K23839	calcium and integrin binding family member 4 [Source:HGNC Symbol;Acc:HGNC:33703]	sp|C7A278|CIB4_SHEEP Calcium and integrin-binding family member 4 OS=Ovis aries OX=9940 GN=CIB4 PE=2 SV=1	veNOG10558	T	-	-	GO:0000287//magnesium ion binding;GO:0005509//calcium ion binding;GO:0005509//calcium ion binding;	-
ENSBGRG00000000230	390.788	147.433	634.143	4.30123	2.10475	0.000549772	0.0287361	3	115487394	115489878	-	540	TMCO2	-	-	transmembrane and coiled-coil domains 2 [Source:HGNC Symbol;Acc:HGNC:23312]	sp|Q2NKV5|TMCO2_BOVIN Transmembrane and coiled-coil domain-containing protein 2 OS=Bos taurus OX=9913 GN=TMCO2 PE=2 SV=1	veNOG09938	S	-	-	-	-
ENSBGRG00000015211	56.2048	24.4867	87.9229	3.59064	1.84424	0.000550699	0.0287361	2	12942643	12947802	+	2105	RAB42	GO:0003924;GO:0005525;	K07929	RAB42, member RAS oncogene family [Source:HGNC Symbol;Acc:HGNC:28702]	sp|Q8N4Z0|RAB42_HUMAN Ras-related protein Rab-42 OS=Homo sapiens OX=9606 GN=RAB42 PE=1 SV=2	veNOG07045	U	-	-	GO:0003924//GTPase activity;GO:0005525//GTP binding;	-
ENSBGRG00000009501	20.5677	6.75587	34.3794	5.08882	2.34733	0.000551014	0.0287361	9	10220475	10256593	-	4101	FIBCD1	GO:0008061;GO:0016020;	-	fibrinogen C domain containing 1 [Source:HGNC Symbol;Acc:HGNC:25922]	sp|Q8N539|FBCD1_HUMAN Fibrinogen C domain-containing protein 1 OS=Homo sapiens OX=9606 GN=FIBCD1 PE=1 SV=2	veNOG06496	S	-	GO:0016020//membrane;	GO:0008061//chitin binding;	-
ENSBGRG00000016083	609.311	276.374	942.247	3.40932	1.76948	0.000552085	0.0287361	24	3206577	3206957	+	381	H2BC5	GO:0000786;GO:0003677;GO:0005634;GO:0005654;GO:0005829;GO:0046982;	K11252	H2B clustered histone 5 [Source:HGNC Symbol;Acc:HGNC:4747]	sp|P58876|H2B1D_HUMAN Histone H2B type 1-D OS=Homo sapiens OX=9606 GN=H2BC5 PE=1 SV=2	veNOG19721;NOG50035	B	-	GO:0000786//nucleosome;GO:0005634//nucleus;GO:0005654//nucleoplasm;GO:0005829//cytosol;	GO:0003677//DNA binding;GO:0046982//protein heterodimerization activity;	ko05322(Systemic lupus erythematosus);ko05203(Viral carcinogenesis);ko05034(Alcoholism);ko04613(Neutrophil extracellular trap formation)
ENSBGRG00000005246	54.0648	23.9149	84.2147	3.52143	1.81616	0.000552106	0.0287361	8	15725636	15737319	+	672	C19orf38	-	-	chromosome 19 open reading frame 38 [Source:HGNC Symbol;Acc:HGNC:34073]	sp|A8MVS5|HIDE1_HUMAN Protein HIDE1 OS=Homo sapiens OX=9606 GN=HIDE1 PE=1 SV=2	veNOG10132	S	-	-	-	-
ENSBGRG00000014998	184.754	86.6239	282.885	3.26567	1.70738	0.000552247	0.0287361	5	64841507	64937683	-	2226	ABCD2	GO:0000038;GO:0000038;GO:0005524;GO:0005777;GO:0005777;GO:0006635;GO:0006635;GO:0009617;GO:0016021;GO:0016887;GO:0032000;GO:0042626;GO:0042760;GO:0042803;GO:0043217;GO:0047617;GO:0055085;GO:0140359;GO:1900016;GO:1903427;GO:1990535;GO:2001280;	K05676	ATP binding cassette subfamily D member 2 [Source:HGNC Symbol;Acc:HGNC:66]	sp|Q9UBJ2|ABCD2_HUMAN ATP-binding cassette sub-family D member 2 OS=Homo sapiens OX=9606 GN=ABCD2 PE=1 SV=1	veNOG00333	I	GO:0000038//very long-chain fatty acid metabolic process;GO:0000038//very long-chain fatty acid metabolic process;GO:0006635//fatty acid beta-oxidation;GO:0006635//fatty acid beta-oxidation;GO:0009617//response to bacterium;GO:0032000//positive regulation of fatty acid beta-oxidation;GO:0042760//very long-chain fatty acid catabolic process;GO:0043217//myelin maintenance;GO:0055085//transmembrane …	GO:0005777//peroxisome;GO:0005777//peroxisome;GO:0016021//integral component of membrane;	GO:0005524//ATP binding;GO:0016887//ATP hydrolysis activity;GO:0042626//ATPase-coupled transmembrane transporter activity;GO:0042803//protein homodimerization activity;GO:0047617//acyl-CoA hydrolase activity;GO:0140359//ABC-type transporter activity;	ko04146(Peroxisome);ko02010(ABC transporters)
ENSBGRG00000000026	42.4162	68.4382	16.3941	0.239547	-2.06162	0.000555929	0.0287937	1	14535345	14716965	-	2155	-	GO:0005515;GO:0005515;GO:0005515;GO:0005515;	K23707	SAM domain, SH3 domain and nuclear localization signals 1 [Source:HGNC Symbol;Acc:HGNC:10528]	sp|Q9NSI8|SAMN1_HUMAN SAM domain-containing protein SAMSN-1 OS=Homo sapiens OX=9606 GN=SAMSN1 PE=1 SV=1	veNOG05286	T	-	-	GO:0005515//protein binding;GO:0005515//protein binding;GO:0005515//protein binding;GO:0005515//protein binding;	-
ENSBGRG00000023303	377.021	196.545	557.497	2.83649	1.50411	0.000556314	0.0287937	20	62698702	62704265	-	1518	KLC3	GO:0005515;GO:0005737;GO:0005739;GO:0005871;GO:0007283;GO:0007286;GO:0008017;GO:0008088;GO:0019894;GO:0031514;GO:0035253;GO:0043005;GO:0120317;	K10407	kinesin light chain 3 [Source:HGNC Symbol;Acc:HGNC:20717]	sp|Q2TBQ9|KLC3_BOVIN Kinesin light chain 3 OS=Bos taurus OX=9913 GN=KLC3 PE=2 SV=1	veNOG02778	Z	GO:0007283//spermatogenesis;GO:0007286//spermatid development;GO:0008088//axo-dendritic transport;GO:0120317//sperm mitochondrial sheath assembly;	GO:0005737//cytoplasm;GO:0005739//mitochondrion;GO:0005871//kinesin complex;GO:0031514//motile cilium;GO:0035253//ciliary rootlet;GO:0043005//neuron projection;	GO:0005515//protein binding;GO:0008017//microtubule binding;GO:0019894//kinesin binding;	ko05132(Salmonella infection);ko05022(Pathways of neurodegeneration - multiple diseases);ko05020(Prion disease);ko05016(Huntington disease);ko05014(Amyotrophic lateral sclerosis);ko05012(Parkinson disease);ko05010(Alzheimer disease)
ENSBGRG00000020691	120.805	56.6708	184.938	3.26338	1.70637	0.000559618	0.0288879	14	47228140	47287073	-	2813	TP73	GO:0000976;GO:0000976;GO:0000978;GO:0000981;GO:0001228;GO:0002039;GO:0003677;GO:0003700;GO:0003700;GO:0005515;GO:0005634;GO:0005634;GO:0005654;GO:0005794;GO:0006355;GO:0006915;GO:0006974;GO:0007346;GO:0010468;GO:0019901;GO:0030054;GO:0042771;GO:0042802;GO:0043231;GO:0045893;GO:0045944;GO:0051262;GO:0051726;GO:0051726;GO:0060044;GO:0061629;GO:0097371;GO:0140297;GO:1901248;GO:0000976;GO:0003677;GO:…	K10148	tumor protein p73 [Source:HGNC Symbol;Acc:HGNC:12003]	sp|O15350|P73_HUMAN Tumor protein p73 OS=Homo sapiens OX=9606 GN=TP73 PE=1 SV=1	veNOG02288	K	GO:0006355//regulation of transcription, DNA-templated;GO:0006915//apoptotic process;GO:0006974//cellular response to DNA damage stimulus;GO:0007346//regulation of mitotic cell cycle;GO:0010468//regulation of gene expression;GO:0042771//intrinsic apoptotic signaling pathway in response to DNA damage by p53 class mediator;GO:0045893//positive regulation of transcription, DNA-templated;GO:0045944//…	GO:0005634//nucleus;GO:0005634//nucleus;GO:0005654//nucleoplasm;GO:0005794//Golgi apparatus;GO:0030054//cell junction;GO:0043231//intracellular membrane-bounded organelle;GO:0005634//nucleus;GO:0005634//nucleus;GO:0005634//nucleus;GO:0005634//nucleus;	GO:0000976//transcription cis-regulatory region binding;GO:0000976//transcription cis-regulatory region binding;GO:0000978//RNA polymerase II cis-regulatory region sequence-specific DNA binding;GO:0000981//DNA-binding transcription factor activity, RNA polymerase II-specific;GO:0001228//DNA-binding transcription activator activity, RNA polymerase II-specific;GO:0002039//p53 binding;GO:0003677//DN…	ko05162(Measles);ko04722(Neurotrophin signaling pathway);ko04390(Hippo signaling pathway);ko04115(p53 signaling pathway)
ENSBGRG00000026879	220.657	332.139	109.174	0.3287	-1.60516	0.00056331	0.0290015	20	11798464	11806089	-	3476	HSF4	GO:0000122;GO:0000122;GO:0000785;GO:0000978;GO:0000981;GO:0001654;GO:0003700;GO:0006355;GO:0006366;GO:0007601;GO:0008283;GO:0016607;GO:0030154;GO:0033169;GO:0042802;GO:0043010;GO:0043565;GO:0043565;GO:0045597;GO:0045944;GO:0048468;GO:0050673;GO:0050679;GO:1990837;GO:0003700;GO:0006355;GO:0043565;GO:0003700;GO:0006355;GO:0043565;	K09417	heat shock transcription factor 4 [Source:HGNC Symbol;Acc:HGNC:5227]	sp|Q1HGE8|HSF4_CANLF Heat shock factor protein 4 OS=Canis lupus familiaris OX=9615 GN=HSF4 PE=2 SV=1	veNOG02882;COG5169	K	GO:0000122//negative regulation of transcription by RNA polymerase II;GO:0000122//negative regulation of transcription by RNA polymerase II;GO:0001654//eye development;GO:0006355//regulation of transcription, DNA-templated;GO:0006366//transcription by RNA polymerase II;GO:0007601//visual perception;GO:0008283//cell population proliferation;GO:0030154//cell differentiation;GO:0033169//histone H3-K…	GO:0000785//chromatin;GO:0016607//nuclear speck;	GO:0000978//RNA polymerase II cis-regulatory region sequence-specific DNA binding;GO:0000981//DNA-binding transcription factor activity, RNA polymerase II-specific;GO:0003700//DNA-binding transcription factor activity;GO:0042802//identical protein binding;GO:0043565//sequence-specific DNA binding;GO:0043565//sequence-specific DNA binding;GO:1990837//sequence-specific double-stranded DNA binding;G…	-
ENSBGRG00000018361	248.408	99.7384	397.077	3.98119	1.9932	0.00056739	0.0290297	X	38906367	38908424	+	2058	-	-	K23386	-	sp|Q5H9M0|PWP3B_HUMAN PWWP domain-containing DNA repair factor 3B OS=Homo sapiens OX=9606 GN=PWWP3B PE=2 SV=1	veNOG08695	S	-	-	-	-
ENSBGRG00000009021	408.256	170.053	646.46	3.80151	1.92657	0.000568269	0.0290297	28	49114358	49157371	+	1647	ASB5	GO:0005515;GO:0005515;GO:0035556;GO:0005515;GO:0035556;	K10327	ankyrin repeat and SOCS box containing 5 [Source:HGNC Symbol;Acc:HGNC:17180]	sp|Q17QS6|ASB5_BOVIN Ankyrin repeat and SOCS box protein 5 OS=Bos taurus OX=9913 GN=ASB5 PE=2 SV=1	veNOG08538	R	GO:0035556//intracellular signal transduction;GO:0035556//intracellular signal transduction;	-	GO:0005515//protein binding;GO:0005515//protein binding;GO:0005515//protein binding;	-
ENSBGRG00000016193	4821.67	2415.91	7227.42	2.99159	1.58091	0.000568548	0.0290297	16	61357226	61549671	+	7420	CIT	GO:0000281;GO:0000281;GO:0001223;GO:0004672;GO:0004674;GO:0005524;GO:0005829;GO:0006468;GO:0019901;GO:0030165;GO:0030291;GO:0032467;GO:0035331;GO:0051402;GO:0097110;GO:0000281;GO:0004672;GO:0004674;GO:0005524;GO:0006468;GO:0000281;GO:0004672;GO:0004674;GO:0005524;GO:0006468;	K16308	citron rho-interacting serine/threonine kinase [Source:HGNC Symbol;Acc:HGNC:1985]	sp|O14578|CTRO_HUMAN Citron Rho-interacting kinase OS=Homo sapiens OX=9606 GN=CIT PE=1 SV=2	veNOG04150;NOG04624	ZT	GO:0000281//mitotic cytokinesis;GO:0000281//mitotic cytokinesis;GO:0006468//protein phosphorylation;GO:0032467//positive regulation of cytokinesis;GO:0035331//negative regulation of hippo signaling;GO:0051402//neuron apoptotic process;GO:0000281//mitotic cytokinesis;GO:0006468//protein phosphorylation;GO:0000281//mitotic cytokinesis;GO:0006468//protein phosphorylation;	GO:0005829//cytosol;	GO:0001223//transcription coactivator binding;GO:0004672//protein kinase activity;GO:0004674//protein serine/threonine kinase activity;GO:0005524//ATP binding;GO:0019901//protein kinase binding;GO:0030165//PDZ domain binding;GO:0030291//protein serine/threonine kinase inhibitor activity;GO:0097110//scaffold protein binding;GO:0004672//protein kinase activity;GO:0004674//protein serine/threonine k…	-
ENSBGRG00000009302	564.524	241.181	887.867	3.68133	1.88023	0.000570808	0.0290297	28	8316508	8718175	-	1425	ZNF385D	GO:0003676;GO:0008270;GO:0003676;GO:0008270;GO:1990837;	-	zinc finger protein 385D [Source:HGNC Symbol;Acc:HGNC:26191]	sp|Q9H6B1|Z385D_HUMAN Zinc finger protein 385D OS=Homo sapiens OX=9606 GN=ZNF385D PE=2 SV=1	veNOG01079;NOG131935	R	-	-	GO:0003676//nucleic acid binding;GO:0008270//zinc ion binding;GO:0003676//nucleic acid binding;GO:0008270//zinc ion binding;GO:1990837//sequence-specific double-stranded DNA binding;	-
ENSBGRG00000016328	54.7882	86.3665	23.2099	0.268738	-1.89573	0.000576076	0.0290297	X	93681971	93683860	-	1233	-	-	K04375	-	sp|A4GTP4|ELK1_RAT ETS domain-containing protein Elk-1 OS=Rattus norvegicus OX=10116 GN=Elk1 PE=1 SV=1	veNOG06151	K	-	-	-	ko05225(Hepatocellular carcinoma);ko05213(Endometrial cancer);ko05205(Proteoglycans in cancer);ko05200(Pathways in cancer);ko05166(Human T-cell leukemia virus 1 infection);ko05163(Human cytomegalovirus infection);ko05161(Hepatitis B);ko05140(Leishmaniasis);ko04921(Oxytocin signaling pathway);ko04912(GnRH signaling pathway);ko04910(Insulin signaling pathway);ko04510(Focal adhesion);ko04014(Ras sig…
ENSBGRG00000014965	81.0693	136.115	26.0235	0.191187	-2.38694	0.000577045	0.0290297	4	7901137	7925758	+	3639	KRBA1	-	-	KRAB-A domain containing 1 [Source:HGNC Symbol;Acc:HGNC:22228]	sp|A5PL33|KRBA1_HUMAN Protein KRBA1 OS=Homo sapiens OX=9606 GN=KRBA1 PE=1 SV=3	veNOG10437	S	-	-	-	-
ENSBGRG00000023692	466.933	167.572	766.294	4.57292	2.19312	0.000578388	0.0290297	29	17365896	17372076	-	1342	SPATA19	GO:0005741;GO:0030382;GO:0036126;GO:0097225;	-	spermatogenesis associated 19 [Source:HGNC Symbol;Acc:HGNC:30614]	sp|Q3SZQ3|SPT19_BOVIN Spermatogenesis-associated protein 19, mitochondrial OS=Bos taurus OX=9913 GN=SPATA19 PE=2 SV=1	carNOG15809;veNOG19193	RS	GO:0030382//sperm mitochondrion organization;	GO:0005741//mitochondrial outer membrane;GO:0036126//sperm flagellum;GO:0097225//sperm midpiece;	-	-
ENSBGRG00000010596	753.356	269.32	1237.39	4.5945	2.19991	0.000582894	0.0290297	7	116300326	116350741	-	2160	-	GO:0004222;GO:0006508;GO:0008237;	K08609	-	sp|O43506|ADA20_HUMAN Disintegrin and metalloproteinase domain-containing protein 20 OS=Homo sapiens OX=9606 GN=ADAM20 PE=2 SV=2	veNOG18815;veNOG01754	O	GO:0006508//proteolysis;	-	GO:0004222//metalloendopeptidase activity;GO:0008237//metallopeptidase activity;	-
ENSBGRG00000016794	252.965	97.6058	408.325	4.18341	2.06468	0.000585151	0.0290297	10	103583568	103684665	+	2223	AGPAT4	GO:0003841;GO:0005741;GO:0005783;GO:0006644;GO:0016746;GO:0042171;	-	1-acylglycerol-3-phosphate O-acyltransferase 4 [Source:HGNC Symbol;Acc:HGNC:20885]	sp|Q5E9R2|PLCD_BOVIN 1-acyl-sn-glycerol-3-phosphate acyltransferase delta OS=Bos taurus OX=9913 GN=AGPAT4 PE=2 SV=1	veNOG14249	I	GO:0006644//phospholipid metabolic process;	GO:0005741//mitochondrial outer membrane;GO:0005783//endoplasmic reticulum;	GO:0003841//1-acylglycerol-3-phosphate O-acyltransferase activity;GO:0016746//acyltransferase activity;GO:0042171//lysophosphatidic acid acyltransferase activity;	-
ENSBGRG00000017510	336.241	156.732	515.749	3.29064	1.71837	0.000585215	0.0290297	26	3174248	3188839	-	2242	-	GO:0006355;	-	-	sp|Q06732|ZN33B_HUMAN Zinc finger protein 33B OS=Homo sapiens OX=9606 GN=ZNF33B PE=1 SV=2	KOG1721;veNOG27295	RK	GO:0006355//regulation of transcription, DNA-templated;	-	-	-
ENSBGRG00000023231	130.856	65.7562	195.956	2.98004	1.57533	0.000586074	0.0290297	26	44690708	44695205	+	1639	-	GO:0006355;	K09228	-	sp|Q96LX8|ZN597_HUMAN Zinc finger protein 597 OS=Homo sapiens OX=9606 GN=ZNF597 PE=1 SV=1	veNOG11320;opiNOG08915	RK	GO:0006355//regulation of transcription, DNA-templated;	-	-	ko05168(Herpes simplex virus 1 infection)
ENSBGRG00000010366	4981.2	2546.33	7416.06	2.91244	1.54223	0.00058615	0.0290297	7	49021643	49233034	-	6337	CDK5RAP2	GO:0000132;GO:0000226;GO:0000226;GO:0000242;GO:0000922;GO:0000931;GO:0000976;GO:0001578;GO:0005516;GO:0005737;GO:0005794;GO:0005813;GO:0005813;GO:0005815;GO:0005829;GO:0005874;GO:0007059;GO:0007098;GO:0007099;GO:0007420;GO:0008017;GO:0015631;GO:0019901;GO:0022008;GO:0030054;GO:0031023;GO:0031116;GO:0035371;GO:0043015;GO:0045665;GO:0045893;GO:0046600;GO:0048471;GO:0090266;GO:0097431;GO:0000226;GO:…	K16542	CDK5 regulatory subunit associated protein 2 [Source:HGNC Symbol;Acc:HGNC:18672]	sp|Q19UN5|CK5P2_PANTR CDK5 regulatory subunit-associated protein 2 OS=Pan troglodytes OX=9598 GN=CDK5RAP2 PE=2 SV=1	veNOG05040	Z	GO:0000132//establishment of mitotic spindle orientation;GO:0000226//microtubule cytoskeleton organization;GO:0000226//microtubule cytoskeleton organization;GO:0001578//microtubule bundle formation;GO:0007059//chromosome segregation;GO:0007098//centrosome cycle;GO:0007099//centriole replication;GO:0007420//brain development;GO:0022008//neurogenesis;GO:0031023//microtubule organizing center organi…	GO:0000242//pericentriolar material;GO:0000922//spindle pole;GO:0000931//gamma-tubulin large complex;GO:0005737//cytoplasm;GO:0005794//Golgi apparatus;GO:0005813//centrosome;GO:0005813//centrosome;GO:0005815//microtubule organizing center;GO:0005829//cytosol;GO:0005874//microtubule;GO:0030054//cell junction;GO:0035371//microtubule plus-end;GO:0048471//perinuclear region of cytoplasm;GO:0097431//m…	GO:0000976//transcription cis-regulatory region binding;GO:0005516//calmodulin binding;GO:0008017//microtubule binding;GO:0015631//tubulin binding;GO:0019901//protein kinase binding;GO:0043015//gamma-tubulin binding;	-
ENSBGRG00000026350	98.996	38.6899	159.302	4.11741	2.04174	0.000586242	0.0290297	26	18250037	18250578	+	303	C16orf92	GO:0007342;	-	chromosome 16 open reading frame 92 [Source:HGNC Symbol;Acc:HGNC:26346]	sp|Q96LL3|FIMP_HUMAN Fertilization-influencing membrane protein OS=Homo sapiens OX=9606 GN=FIMP PE=1 SV=1	veNOG24075	S	GO:0007342//fusion of sperm to egg plasma membrane involved in single fertilization;	-	-	-
ENSBGRG00000013579	2420.08	1008.51	3831.65	3.79933	1.92575	0.000586515	0.0290297	1	76130933	76173848	+	2310	IQCG	GO:0002177;GO:0005515;GO:0005516;GO:0005737;GO:0005829;GO:0007286;GO:0007288;GO:0030544;GO:0031514;GO:0036126;GO:0005515;	K24841	IQ motif containing G [Source:HGNC Symbol;Acc:HGNC:25251]	sp|Q2T9V2|DRC9_BOVIN Dynein regulatory complex protein 9 OS=Bos taurus OX=9913 GN=IQCG PE=2 SV=1	veNOG08667	S	GO:0007286//spermatid development;GO:0007288//sperm axoneme assembly;	GO:0002177//manchette;GO:0005737//cytoplasm;GO:0005829//cytosol;GO:0031514//motile cilium;GO:0036126//sperm flagellum;	GO:0005515//protein binding;GO:0005516//calmodulin binding;GO:0030544//Hsp70 protein binding;GO:0005515//protein binding;	-
ENSBGRG00000008176	2006.85	919.45	3094.24	3.36532	1.75074	0.000586681	0.0290297	26	18386988	18407204	-	1611	-	-	K11364	-	sp|Q96ES7|SGF29_HUMAN SAGA-associated factor 29 OS=Homo sapiens OX=9606 GN=SGF29 PE=1 SV=1	opiNOG03612;veNOG14944	SK	-	-	-	-
ENSBGRG00000012461	79.8614	29.5577	130.165	4.40377	2.13874	0.000587725	0.0290297	18	21174610	21175957	-	396	-	GO:0004672;GO:0005524;GO:0006468;	-	-	sp|Q8C1R0|TSSK5_MOUSE Testis-specific serine/threonine-protein kinase 5 OS=Mus musculus OX=10090 GN=Tssk5 PE=2 SV=2	veNOG16007	T	GO:0006468//protein phosphorylation;	-	GO:0004672//protein kinase activity;GO:0005524//ATP binding;	-
ENSBGRG00000021041	80.8062	32.1841	129.428	4.0215	2.00773	0.00059101	0.0291181	19	26089223	26090384	-	783	LRRC3C	GO:0005515;	-	leucine rich repeat containing 3C [Source:HGNC Symbol;Acc:HGNC:40034]	sp|A6NJW4|LRR3C_HUMAN Leucine-rich repeat-containing protein 3C OS=Homo sapiens OX=9606 GN=LRRC3C PE=2 SV=2	meNOG09904;KOG4237;veNOG10026	TW	-	-	GO:0005515//protein binding;	-
ENSBGRG00000024307	1583.75	690.512	2476.99	3.58718	1.84285	0.000595073	0.0292058	13	32213106	32290121	+	3527	XRRA1	GO:0005515;GO:0010165;GO:0005515;GO:0010165;GO:0005515;GO:0010165;	-	X-ray radiation resistance associated 1 [Source:HGNC Symbol;Acc:HGNC:18868]	sp|Q6P2D8|XRRA1_HUMAN X-ray radiation resistance-associated protein 1 OS=Homo sapiens OX=9606 GN=XRRA1 PE=2 SV=2	veNOG07594	R	GO:0010165//response to X-ray;GO:0010165//response to X-ray;GO:0010165//response to X-ray;	-	GO:0005515//protein binding;GO:0005515//protein binding;GO:0005515//protein binding;	-
ENSBGRG00000017841	78.0611	35.3237	120.798	3.41976	1.77389	0.000595792	0.0292058	16	11905131	12381151	-	12135	DCHS2	GO:0005509;GO:0005886;GO:0007155;GO:0007156;GO:0016020;GO:0005509;GO:0005886;GO:0007155;GO:0007156;GO:0016020;GO:0072006;GO:0072137;	K16507	dachsous cadherin-related 2 [Source:HGNC Symbol;Acc:HGNC:23111]	sp|Q6V1P9|PCD23_HUMAN Protocadherin-23 OS=Homo sapiens OX=9606 GN=DCHS2 PE=2 SV=2	veNOG01618	S	GO:0007155//cell adhesion;GO:0007156//homophilic cell adhesion via plasma membrane adhesion molecules;GO:0007155//cell adhesion;GO:0007156//homophilic cell adhesion via plasma membrane adhesion molecules;GO:0072006//nephron development;GO:0072137//condensed mesenchymal cell proliferation;	GO:0005886//plasma membrane;GO:0016020//membrane;GO:0005886//plasma membrane;GO:0016020//membrane;	GO:0005509//calcium ion binding;GO:0005509//calcium ion binding;	ko04392(Hippo signaling pathway - multiple species);ko04391(Hippo signaling pathway - fly)
ENSBGRG00000015599	42.2419	67.8238	16.6599	0.245636	-2.02541	0.000603356	0.0293421	19	50564061	50565538	-	714	EVI2A	GO:0016021;	-	ecotropic viral integration site 2A [Source:HGNC Symbol;Acc:HGNC:3499]	sp|P22794|EVI2A_HUMAN Protein EVI2A OS=Homo sapiens OX=9606 GN=EVI2A PE=1 SV=2	veNOG10477	S	-	GO:0016021//integral component of membrane;	-	-
ENSBGRG00000017298	3572.26	1501.91	5642.62	3.75695	1.90956	0.000604604	0.0293421	24	27394454	27423728	+	1389	TCP11	GO:0001669;GO:0007281;GO:0036126;	K25628	t-complex 11 [Source:HGNC Symbol;Acc:HGNC:11658]	sp|Q8WWU5|TCP11_HUMAN T-complex protein 11 homolog OS=Homo sapiens OX=9606 GN=TCP11 PE=1 SV=1	veNOG03504	T	GO:0007281//germ cell development;	GO:0001669//acrosomal vesicle;GO:0036126//sperm flagellum;	-	-
ENSBGRG00000021057	335.1	134.619	535.581	3.97848	1.99222	0.000605184	0.0293421	20	59976415	59976795	-	381	SPACA4	-	K19894	sperm acrosome associated 4 [Source:HGNC Symbol;Acc:HGNC:16441]	sp|Q32PB3|SACA4_BOVIN Sperm acrosome membrane-associated protein 4 OS=Bos taurus OX=9913 GN=SPACA4 PE=2 SV=1	veNOG23334	R	-	-	-	-
ENSBGRG00000000837	56.4327	24.9009	87.9645	3.53259	1.82073	0.000605675	0.0293421	7	28507944	28740909	-	4348	GRIN3A	GO:0004970;GO:0004972;GO:0004972;GO:0005216;GO:0005262;GO:0006811;GO:0006816;GO:0015276;GO:0016020;GO:0016020;GO:0016358;GO:0016594;GO:0017146;GO:0038023;GO:0042802;GO:0043005;GO:0043025;GO:0043025;GO:0045202;GO:0045211;GO:0045471;GO:0060134;GO:0098978;GO:1904315;GO:2000300;GO:0004970;GO:0015276;GO:0016020;	K05213	glutamate ionotropic receptor NMDA type subunit 3A [Source:HGNC Symbol;Acc:HGNC:16767]	sp|Q8TCU5|NMD3A_HUMAN Glutamate receptor ionotropic, NMDA 3A OS=Homo sapiens OX=9606 GN=GRIN3A PE=1 SV=2	veNOG08682	T	GO:0006811//ion transport;GO:0006816//calcium ion transport;GO:0016358//dendrite development;GO:0045471//response to ethanol;GO:0060134//prepulse inhibition;GO:2000300//regulation of synaptic vesicle exocytosis;	GO:0016020//membrane;GO:0016020//membrane;GO:0017146//NMDA selective glutamate receptor complex;GO:0043005//neuron projection;GO:0043025//neuronal cell body;GO:0043025//neuronal cell body;GO:0045202//synapse;GO:0045211//postsynaptic membrane;GO:0098978//glutamatergic synapse;GO:0016020//membrane;	GO:0004970//ionotropic glutamate receptor activity;GO:0004972//NMDA glutamate receptor activity;GO:0004972//NMDA glutamate receptor activity;GO:0005216//ion channel activity;GO:0005262//calcium channel activity;GO:0015276//ligand-gated ion channel activity;GO:0016594//glycine binding;GO:0038023//signaling receptor activity;GO:0042802//identical protein binding;GO:1904315//transmitter-gated ion ch…	ko05034(Alcoholism);ko05033(Nicotine addiction);ko05031(Amphetamine addiction);ko05030(Cocaine addiction);ko05020(Prion disease);ko05017(Spinocerebellar ataxia);ko04724(Glutamatergic synapse);ko04080(Neuroactive ligand-receptor interaction);ko04024(cAMP signaling pathway)
ENSBGRG00000006349	24.3469	8.63186	40.062	4.64118	2.21449	0.00060611	0.0293421	12	57285648	57286385	+	738	ACTL10	-	-	actin like 10 [Source:HGNC Symbol;Acc:HGNC:16127]	sp|Q5JWF8|ACL10_HUMAN Actin-like protein 10 OS=Homo sapiens OX=9606 GN=ACTL10 PE=2 SV=1	veNOG04314	Z	-	-	-	-
ENSBGRG00000005108	1551.52	689.43	2413.62	3.50089	1.80772	0.000613002	0.0294061	11	1393431	1401307	-	1191	HAUS4	GO:0005813;GO:0007098;GO:0007098;GO:0051225;GO:0051225;GO:0070652;GO:0070652;GO:1990498;GO:0007098;GO:0051225;GO:0070652;GO:0007098;GO:0051225;GO:0070652;GO:0007098;GO:0051225;GO:0070652;	K16587	HAUS augmin like complex subunit 4 [Source:HGNC Symbol;Acc:HGNC:20163]	sp|Q9H6D7|HAUS4_HUMAN HAUS augmin-like complex subunit 4 OS=Homo sapiens OX=9606 GN=HAUS4 PE=1 SV=1	veNOG02831	S	GO:0007098//centrosome cycle;GO:0007098//centrosome cycle;GO:0051225//spindle assembly;GO:0051225//spindle assembly;GO:0007098//centrosome cycle;GO:0051225//spindle assembly;GO:0007098//centrosome cycle;GO:0051225//spindle assembly;GO:0007098//centrosome cycle;GO:0051225//spindle assembly;	GO:0005813//centrosome;GO:0070652//HAUS complex;GO:0070652//HAUS complex;GO:1990498//mitotic spindle microtubule;GO:0070652//HAUS complex;GO:0070652//HAUS complex;GO:0070652//HAUS complex;	-	-
ENSBGRG00000020162	3309.44	1483.33	5135.55	3.46217	1.79168	0.000613921	0.0294061	2	32221218	32251594	+	3015	DNPEP	GO:0004177;GO:0005829;GO:0006508;GO:0008270;GO:0042802;GO:0004177;GO:0006508;GO:0008270;GO:0004177;GO:0006508;GO:0008270;GO:0004177;GO:0006508;GO:0008270;GO:0004177;GO:0006508;GO:0008270;	K01267	aspartyl aminopeptidase [Source:HGNC Symbol;Acc:HGNC:2981]	sp|Q2HJH1|DNPEP_BOVIN Aspartyl aminopeptidase OS=Bos taurus OX=9913 GN=DNPEP PE=1 SV=1	veNOG11100	E	GO:0006508//proteolysis;GO:0006508//proteolysis;GO:0006508//proteolysis;GO:0006508//proteolysis;GO:0006508//proteolysis;	GO:0005829//cytosol;	GO:0004177//aminopeptidase activity;GO:0008270//zinc ion binding;GO:0042802//identical protein binding;GO:0004177//aminopeptidase activity;GO:0008270//zinc ion binding;GO:0004177//aminopeptidase activity;GO:0008270//zinc ion binding;GO:0004177//aminopeptidase activity;GO:0008270//zinc ion binding;GO:0004177//aminopeptidase activity;GO:0008270//zinc ion binding;	-
ENSBGRG00000026531	1049.81	451.372	1648.25	3.65165	1.86855	0.000618175	0.0294061	22	24694840	25216233	-	5591	-	GO:0016079;GO:1990504;GO:0016079;GO:1990504;GO:0016079;GO:1990504;GO:0016050;GO:0016079;GO:0016082;GO:0019901;GO:0031410;GO:0050432;GO:0051649;GO:0098978;GO:0099525;GO:1990504;GO:0016079;GO:1990504;GO:0016079;GO:1990504;GO:0016079;GO:1990504;GO:0016079;GO:1990504;GO:0016079;GO:1990504;GO:0016079;GO:1990504;	K19933	-	sp|Q9ULU8|CAPS1_HUMAN Calcium-dependent secretion activator 1 OS=Homo sapiens OX=9606 GN=CADPS PE=1 SV=3	spriNOG08543;veNOG07163	TU	GO:0016079//synaptic vesicle exocytosis;GO:1990504//dense core granule exocytosis;GO:0016079//synaptic vesicle exocytosis;GO:1990504//dense core granule exocytosis;GO:0016079//synaptic vesicle exocytosis;GO:1990504//dense core granule exocytosis;GO:0016050//vesicle organization;GO:0016079//synaptic vesicle exocytosis;GO:0016082//synaptic vesicle priming;GO:0050432//catecholamine secretion;GO:0051…	GO:0031410//cytoplasmic vesicle;GO:0098978//glutamatergic synapse;	GO:0019901//protein kinase binding;	-
ENSBGRG00000014320	130.598	198.757	62.4395	0.31415	-1.67048	0.000619339	0.0294061	7	6106689	6119385	-	923	STC1	GO:0001886;GO:0003421;GO:0005179;GO:0005576;GO:0005615;GO:0005634;GO:0005737;GO:0006874;GO:0010596;GO:0030336;GO:0035988;GO:0042802;GO:0044070;GO:0051926;GO:0060348;GO:0086004;GO:0090280;GO:1903403;	-	stanniocalcin 1 [Source:HGNC Symbol;Acc:HGNC:11373]	sp|Q9N0T1|STC1_BOVIN Stanniocalcin-1 OS=Bos taurus OX=9913 GN=STC1 PE=2 SV=2	NOG14315;veNOG01127	OW	GO:0001886//endothelial cell morphogenesis;GO:0003421//growth plate cartilage axis specification;GO:0006874//cellular calcium ion homeostasis;GO:0010596//negative regulation of endothelial cell migration;GO:0030336//negative regulation of cell migration;GO:0035988//chondrocyte proliferation;GO:0044070//regulation of anion transport;GO:0051926//negative regulation of calcium ion transport;GO:00603…	GO:0005576//extracellular region;GO:0005615//extracellular space;GO:0005634//nucleus;GO:0005737//cytoplasm;	GO:0005179//hormone activity;GO:0042802//identical protein binding;	-
ENSBGRG00000007160	2241.65	826.726	3656.58	4.42297	2.14501	0.000621536	0.0294061	14	59086569	59096850	+	1827	TEX35	GO:0015630;	-	testis expressed 35 [Source:HGNC Symbol;Acc:HGNC:25366]	sp|Q2YDP6|TEX35_BOVIN Testis-expressed protein 35 OS=Bos taurus OX=9913 GN=Tex35 PE=2 SV=1	veNOG15391	S	-	GO:0015630//microtubule cytoskeleton;	-	-
ENSBGRG00000015656	64.6562	29.822	99.4904	3.33614	1.73818	0.000623799	0.0294061	2	13146570	13193041	+	1419	OPRD1	GO:0004930;GO:0004985;GO:0004985;GO:0004985;GO:0007186;GO:0007186;GO:0007193;GO:0007218;GO:0008344;GO:0010629;GO:0016020;GO:0016021;GO:0016021;GO:0031226;GO:0031333;GO:0033138;GO:0038003;GO:0038046;GO:0038046;GO:0051881;GO:0071456;GO:0097237;GO:0004930;GO:0004985;GO:0007186;GO:0016021;GO:0038046;	K04213	opioid receptor delta 1 [Source:HGNC Symbol;Acc:HGNC:8153]	sp|P33533|OPRD_RAT Delta-type opioid receptor OS=Rattus norvegicus OX=10116 GN=Oprd1 PE=2 SV=1	veNOG02443	T	GO:0007186//G protein-coupled receptor signaling pathway;GO:0007186//G protein-coupled receptor signaling pathway;GO:0007193//adenylate cyclase-inhibiting G protein-coupled receptor signaling pathway;GO:0007218//neuropeptide signaling pathway;GO:0008344//adult locomotory behavior;GO:0010629//negative regulation of gene expression;GO:0031333//negative regulation of protein-containing complex assem…	GO:0016020//membrane;GO:0016021//integral component of membrane;GO:0016021//integral component of membrane;GO:0031226//intrinsic component of plasma membrane;GO:0016021//integral component of membrane;	GO:0004930//G protein-coupled receptor activity;GO:0004985//G protein-coupled opioid receptor activity;GO:0004985//G protein-coupled opioid receptor activity;GO:0004985//G protein-coupled opioid receptor activity;GO:0038046//G protein-coupled enkephalin receptor activity;GO:0038046//G protein-coupled enkephalin receptor activity;GO:0004930//G protein-coupled receptor activity;GO:0004985//G protei…	ko04080(Neuroactive ligand-receptor interaction);ko04071(Sphingolipid signaling pathway);ko04022(cGMP-PKG signaling pathway)
ENSBGRG00000008316	437.661	228.306	647.017	2.83399	1.50284	0.000624517	0.0294061	29	9861322	9863878	-	405	-	GO:0003755;	K09569	-	sp|Q32PA9|FKBP2_BOVIN Peptidyl-prolyl cis-trans isomerase FKBP2 OS=Bos taurus OX=9913 GN=FKBP2 PE=2 SV=1	veNOG09488	O	-	-	GO:0003755//peptidyl-prolyl cis-trans isomerase activity;	-
ENSBGRG00000012262	128.358	50.1108	206.604	4.12295	2.04368	0.000626238	0.0294061	10	97712554	97755842	+	2708	UNC93A	GO:0005886;	-	unc-93 homolog A [Source:HGNC Symbol;Acc:HGNC:12570]	sp|A2VE54|UN93A_BOVIN Protein unc-93 homolog A OS=Bos taurus OX=9913 GN=UNC93A PE=2 SV=1	veNOG07725	S	-	GO:0005886//plasma membrane;	-	-
ENSBGRG00000004656	340.307	168.572	512.042	3.03753	1.6029	0.00062893	0.0294061	3	110422644	110462909	+	1290	TMEM53	-	-	transmembrane protein 53 [Source:HGNC Symbol;Acc:HGNC:26186]	sp|Q2TBP5|TMM53_BOVIN Transmembrane protein 53 OS=Bos taurus OX=9913 GN=TMEM53 PE=2 SV=1	veNOG07145	S	-	-	-	-
ENSBGRG00000011656	14.4058	3.66325	25.1484	6.86505	2.77927	0.000630065	0.0294061	20	35659790	35694993	-	1277	-	GO:0005868;GO:0007018;	-	-	sp|Q8R1Q8|DC1L1_MOUSE Cytoplasmic dynein 1 light intermediate chain 1 OS=Mus musculus OX=10090 GN=Dync1li1 PE=1 SV=1	veNOG06837	N	GO:0007018//microtubule-based movement;	GO:0005868//cytoplasmic dynein complex;	-	-
ENSBGRG00000008235	443.051	178.143	707.96	3.97411	1.99063	0.000630483	0.0294061	27	43865815	43885218	-	1337	-	GO:0016021;GO:0038023;	-	-	sp|Q6DFX2|ANTR2_MOUSE Anthrax toxin receptor 2 OS=Mus musculus OX=10090 GN=Antxr2 PE=1 SV=1	meNOG40263;veNOG10214;veNOG00345	RT	-	GO:0016021//integral component of membrane;	GO:0038023//signaling receptor activity;	-
ENSBGRG00000001576	416.075	173.299	658.852	3.80182	1.92669	0.000632006	0.0294061	3	108356516	108358094	-	621	TEX38	-	-	testis expressed 38 [Source:HGNC Symbol;Acc:HGNC:29589]	sp|Q6PEX7|TEX38_HUMAN Testis-expressed protein 38 OS=Homo sapiens OX=9606 GN=TEX38 PE=2 SV=3	veNOG08488	S	-	-	-	-
ENSBGRG00000022644	197.988	99.9381	296.038	2.96221	1.56667	0.000633243	0.0294061	X	58723549	58743315	-	4917	PLP1	GO:0016021;GO:0005886;GO:0006954;GO:0008366;GO:0010628;GO:0014002;GO:0016021;GO:0022010;GO:0042552;GO:0042759;GO:0043209;GO:0061564;GO:0016021;GO:0016021;	K17271	proteolipid protein 1 [Source:HGNC Symbol;Acc:HGNC:9086]	sp|P04116|MYPR_BOVIN Myelin proteolipid protein OS=Bos taurus OX=9913 GN=PLP1 PE=1 SV=3	veNOG00853;NOG132136	SU	GO:0006954//inflammatory response;GO:0008366//axon ensheathment;GO:0010628//positive regulation of gene expression;GO:0014002//astrocyte development;GO:0022010//central nervous system myelination;GO:0042552//myelination;GO:0042759//long-chain fatty acid biosynthetic process;GO:0061564//axon development;	GO:0016021//integral component of membrane;GO:0005886//plasma membrane;GO:0016021//integral component of membrane;GO:0043209//myelin sheath;GO:0016021//integral component of membrane;GO:0016021//integral component of membrane;	-	-
ENSBGRG00000013195	531.628	221.239	842.018	3.80593	1.92825	0.000633467	0.0294061	7	50181520	50205302	-	1791	ALLC	GO:0000256;GO:0004037;GO:0000256;GO:0004037;GO:0000256;GO:0004037;	K01477	allantoicase [Source:HGNC Symbol;Acc:HGNC:17377]	sp|Q2KIG4|ALLC_BOVIN Probable allantoicase OS=Bos taurus OX=9913 GN=ALLC PE=2 SV=1	veNOG00536	F	GO:0000256//allantoin catabolic process;GO:0000256//allantoin catabolic process;GO:0000256//allantoin catabolic process;	-	GO:0004037//allantoicase activity;GO:0004037//allantoicase activity;GO:0004037//allantoicase activity;	ko00230(Purine metabolism)
ENSBGRG00000026333	202.025	71.0489	333.002	4.68694	2.22865	0.000634508	0.0294061	X	40890406	40892804	+	1104	-	GO:0003700;GO:0006355;GO:0043565;	-	-	sp|A0A1B0GWH4|HSFX3_HUMAN Heat shock transcription factor, X-linked member 3 OS=Homo sapiens OX=9606 GN=HSFX3 PE=3 SV=1	veNOG15662	K	GO:0006355//regulation of transcription, DNA-templated;	-	GO:0003700//DNA-binding transcription factor activity;GO:0043565//sequence-specific DNA binding;	-
ENSBGRG00000020913	1456.11	510.54	2401.68	4.70419	2.23395	0.000634669	0.0294061	19	67247352	67249732	-	1971	KIF2B	GO:0003777;GO:0005524;GO:0005730;GO:0007018;GO:0007019;GO:0008017;GO:0015630;GO:0045171;GO:0051310;GO:0051983;GO:0072686;	K10393	kinesin family member 2B [Source:HGNC Symbol;Acc:HGNC:29443]	sp|A6H750|KIF2B_BOVIN Kinesin-like protein KIF2B OS=Bos taurus OX=9913 GN=KIF2B PE=2 SV=1	veNOG09718	Z	GO:0007018//microtubule-based movement;GO:0007019//microtubule depolymerization;GO:0051310//metaphase plate congression;GO:0051983//regulation of chromosome segregation;	GO:0005730//nucleolus;GO:0015630//microtubule cytoskeleton;GO:0045171//intercellular bridge;GO:0072686//mitotic spindle;	GO:0003777//microtubule motor activity;GO:0005524//ATP binding;GO:0008017//microtubule binding;	ko04361(Axon regeneration)
ENSBGRG00000007527	164.236	84.0005	244.472	2.91036	1.5412	0.00063564	0.0294061	14	27929800	28045694	-	583	EFCAB2	GO:0005509;GO:0005509;GO:0097228;	K25452	EF-hand calcium binding domain 2 [Source:HGNC Symbol;Acc:HGNC:28166]	sp|Q9CQ46|DRC8_MOUSE Dynein regulatory complex protein 8 OS=Mus musculus OX=10090 GN=Efcab2 PE=1 SV=1	veNOG13828	T	-	GO:0097228//sperm principal piece;	GO:0005509//calcium ion binding;GO:0005509//calcium ion binding;	-
ENSBGRG00000008116	224.667	85.2188	364.114	4.2727	2.09515	0.000639714	0.0294061	27	43649236	43661182	-	1860	-	GO:0016021;GO:0038023;GO:0016021;GO:0038023;	-	-	sp|Q4R7B7|ANTRL_MACFA Anthrax toxin receptor-like OS=Macaca fascicularis OX=9541 GN=ANTXRL PE=2 SV=1	opiNOG55194;veNOG10214	R	-	GO:0016021//integral component of membrane;GO:0016021//integral component of membrane;	GO:0038023//signaling receptor activity;GO:0038023//signaling receptor activity;	-
ENSBGRG00000015201	130.604	63.0305	198.177	3.14415	1.65267	0.000643522	0.0294061	24	49898090	49924606	+	3153	TFAP2A	GO:0003700;GO:0005634;GO:0006355;GO:0003700;GO:0005634;GO:0006355;GO:0003700;GO:0005634;GO:0005654;GO:0006355;GO:0003700;GO:0005634;GO:0006355;GO:0003700;GO:0005634;GO:0006355;GO:0003700;GO:0005634;GO:0006355;GO:0003700;GO:0005634;GO:0006355;	K09176	transcription factor AP-2 alpha [Source:HGNC Symbol;Acc:HGNC:11742]	sp|A1A4R9|AP2A_BOVIN Transcription factor AP-2-alpha OS=Bos taurus OX=9913 GN=TFAP2A PE=2 SV=1	NOG05090;veNOG00383	K	GO:0006355//regulation of transcription, DNA-templated;GO:0006355//regulation of transcription, DNA-templated;GO:0006355//regulation of transcription, DNA-templated;GO:0006355//regulation of transcription, DNA-templated;GO:0006355//regulation of transcription, DNA-templated;GO:0006355//regulation of transcription, DNA-templated;GO:0006355//regulation of transcription, DNA-templated;	GO:0005634//nucleus;GO:0005634//nucleus;GO:0005634//nucleus;GO:0005654//nucleoplasm;GO:0005634//nucleus;GO:0005634//nucleus;GO:0005634//nucleus;GO:0005634//nucleus;	GO:0003700//DNA-binding transcription factor activity;GO:0003700//DNA-binding transcription factor activity;GO:0003700//DNA-binding transcription factor activity;GO:0003700//DNA-binding transcription factor activity;GO:0003700//DNA-binding transcription factor activity;GO:0003700//DNA-binding transcription factor activity;GO:0003700//DNA-binding transcription factor activity;	-
ENSBGRG00000014731	755.932	293.465	1218.4	4.15178	2.05373	0.000643583	0.0294061	1	127874784	127925869	+	2402	ERICH6	-	-	glutamate rich 6 [Source:HGNC Symbol;Acc:HGNC:28602]	sp|Q7L0X2|ERIP6_HUMAN Glutamate-rich protein 6 OS=Homo sapiens OX=9606 GN=ERICH6 PE=2 SV=1	veNOG07794	S	-	-	-	-
ENSBGRG00000023488	41.2343	65.9877	16.481	0.249758	-2.00139	0.000646528	0.0294061	6	8041828	8192233	-	882	C1QTNF7	GO:0005515;	K24218	C1q and TNF related 7 [Source:HGNC Symbol;Acc:HGNC:14342]	sp|Q9BXJ2|C1QT7_HUMAN Complement C1q tumor necrosis factor-related protein 7 OS=Homo sapiens OX=9606 GN=C1QTNF7 PE=2 SV=1	veNOG05929	W	-	-	GO:0005515//protein binding;	-
ENSBGRG00000001352	480.156	189.636	770.676	4.06397	2.02289	0.000646705	0.0294061	8	19392714	19393805	+	1092	PRR22	-	-	proline rich 22 [Source:HGNC Symbol;Acc:HGNC:28354]	sp|Q8IZ63|PRR22_HUMAN Proline-rich protein 22 OS=Homo sapiens OX=9606 GN=PRR22 PE=2 SV=2	veNOG12750	S	-	-	-	-
ENSBGRG00000013185	120.432	183.962	56.9023	0.309316	-1.69284	0.000648112	0.0294061	2	23757667	23761380	+	3714	IRS1	GO:0001784;GO:0005158;GO:0005158;GO:0005159;GO:0005654;GO:0005829;GO:0005886;GO:0005901;GO:0008286;GO:0008286;GO:0010907;GO:0014065;GO:0030159;GO:0032000;GO:0032868;GO:0032869;GO:0043548;GO:0045725;GO:0046326;GO:0046628;GO:0046676;GO:0048009;	K16172	insulin receptor substrate 1 [Source:HGNC Symbol;Acc:HGNC:6125]	sp|P35568|IRS1_HUMAN Insulin receptor substrate 1 OS=Homo sapiens OX=9606 GN=IRS1 PE=1 SV=1	veNOG06364;spriNOG07913	T	GO:0008286//insulin receptor signaling pathway;GO:0008286//insulin receptor signaling pathway;GO:0010907//positive regulation of glucose metabolic process;GO:0014065//phosphatidylinositol 3-kinase signaling;GO:0032000//positive regulation of fatty acid beta-oxidation;GO:0032868//response to insulin;GO:0032869//cellular response to insulin stimulus;GO:0045725//positive regulation of glycogen biosy…	GO:0005654//nucleoplasm;GO:0005829//cytosol;GO:0005886//plasma membrane;GO:0005901//caveola;	GO:0001784//phosphotyrosine residue binding;GO:0005158//insulin receptor binding;GO:0005158//insulin receptor binding;GO:0005159//insulin-like growth factor receptor binding;GO:0030159//signaling receptor complex adaptor activity;GO:0043548//phosphatidylinositol 3-kinase binding;	ko05415(Diabetic cardiomyopathy);ko05206(MicroRNAs in cancer);ko05010(Alzheimer disease);ko04960(Aldosterone-regulated sodium reabsorption);ko04935(Growth hormone synthesis, secretion and action);ko04932(Non-alcoholic fatty liver disease);ko04931(Insulin resistance);ko04930(Type II diabetes mellitus);ko04923(Regulation of lipolysis in adipocytes);ko04920(Adipocytokine signaling pathway);ko04910(I…
ENSBGRG00000023371	1248.04	535.743	1960.34	3.6591	1.87149	0.000648793	0.0294061	21	47319082	47367716	-	2423	-	-	-	-	sp|Q9ULV0|MYO5B_HUMAN Unconventional myosin-Vb OS=Homo sapiens OX=9606 GN=MYO5B PE=1 SV=3	veNOG05262	Z	-	-	-	-
ENSBGRG00000026371	137.665	32.3419	242.989	7.51312	2.90941	0.000650539	0.0294061	26	34250223	34647754	-	2413	-	-	-	-	sp|Q9CZN4|SHSA9_MOUSE Protein shisa-9 OS=Mus musculus OX=10090 GN=Shisa9 PE=1 SV=2	veNOG10011	R	-	-	-	-
ENSBGRG00000020723	1775.99	677.185	2874.79	4.2452	2.08583	0.000650877	0.0294061	19	19767221	19769652	-	1737	SPPL2C	GO:0004190;GO:0005789;GO:0016021;GO:0042803;GO:0071458;GO:0071556;	K14212	signal peptide peptidase like 2C [Source:HGNC Symbol;Acc:HGNC:28902]	sp|A2A6C4|SPP2C_MOUSE Signal peptide peptidase-like 2C OS=Mus musculus OX=10090 GN=Sppl2c PE=2 SV=1	veNOG04234	R	-	GO:0005789//endoplasmic reticulum membrane;GO:0016021//integral component of membrane;GO:0071458//integral component of cytoplasmic side of endoplasmic reticulum membrane;GO:0071556//integral component of lumenal side of endoplasmic reticulum membrane;	GO:0004190//aspartic-type endopeptidase activity;GO:0042803//protein homodimerization activity;	-
ENSBGRG00000011180	515.774	209.273	822.274	3.92919	1.97423	0.000652103	0.0294061	9	16181514	16185114	-	963	FAM166A	GO:0036064;	-	family with sequence similarity 166 member A [Source:HGNC Symbol;Acc:HGNC:33818]	sp|Q9D4K5|F166A_MOUSE Protein FAM166A OS=Mus musculus OX=10090 GN=Fam166a PE=2 SV=1	veNOG02131	S	-	GO:0036064//ciliary basal body;	-	-
ENSBGRG00000015277	2896.94	1457.73	4336.15	2.9746	1.5727	0.000653205	0.0294061	5	114516803	114589205	-	6531	-	GO:0003779;GO:0005769;GO:0034314;GO:0043014;GO:0071203;GO:0003779;GO:0005769;GO:0034314;GO:0043014;GO:0071203;GO:0003779;GO:0005769;GO:0034314;GO:0043014;GO:0071203;	K18461	WASH complex subunit 1 [Source:HGNC Symbol;Acc:HGNC:24361]	sp|A7Z063|WASH1_BOVIN WASH complex subunit 1 OS=Bos taurus OX=9913 GN=WASHC1 PE=1 SV=1	veNOG03245	Z	GO:0034314//Arp2/3 complex-mediated actin nucleation;GO:0034314//Arp2/3 complex-mediated actin nucleation;GO:0034314//Arp2/3 complex-mediated actin nucleation;	GO:0005769//early endosome;GO:0071203//WASH complex;GO:0005769//early endosome;GO:0071203//WASH complex;GO:0005769//early endosome;GO:0071203//WASH complex;	GO:0003779//actin binding;GO:0043014//alpha-tubulin binding;GO:0003779//actin binding;GO:0043014//alpha-tubulin binding;GO:0003779//actin binding;GO:0043014//alpha-tubulin binding;	ko04212(Longevity regulating pathway - worm);ko04144(Endocytosis)
ENSBGRG00000007580	2460.57	1119.06	3802.09	3.39759	1.76451	0.000653322	0.0294061	13	34665339	34827371	+	3288	CLPB	GO:0005515;GO:0005524;GO:0005758;GO:0016887;GO:0034605;GO:0039529;GO:0140374;GO:0005515;GO:0005524;GO:0016887;GO:0005515;GO:0005524;GO:0016887;GO:0005515;GO:0005524;GO:0016887;GO:0005515;GO:0005524;GO:0016887;GO:0005515;GO:0005524;GO:0016887;	K03695	ClpB homolog, mitochondrial AAA ATPase chaperonin [Source:HGNC Symbol;Acc:HGNC:30664]	sp|Q5E9N5|CLPB_BOVIN Caseinolytic peptidase B protein homolog OS=Bos taurus OX=9913 GN=CLPB PE=2 SV=1	veNOG00245	O	GO:0034605//cellular response to heat;GO:0039529//RIG-I signaling pathway;GO:0140374//antiviral innate immune response;	GO:0005758//mitochondrial intermembrane space;	GO:0005515//protein binding;GO:0005524//ATP binding;GO:0016887//ATP hydrolysis activity;GO:0005515//protein binding;GO:0005524//ATP binding;GO:0016887//ATP hydrolysis activity;GO:0005515//protein binding;GO:0005524//ATP binding;GO:0016887//ATP hydrolysis activity;GO:0005515//protein binding;GO:0005524//ATP binding;GO:0016887//ATP hydrolysis activity;GO:0005515//protein binding;GO:0005524//ATP bin…	ko04213(Longevity regulating pathway - multiple species)
ENSBGRG00000022341	1577.8	615.495	2540.1	4.12692	2.04506	0.000655752	0.0294061	14	47967425	47968558	-	1134	ACTRT2	-	-	actin related protein T2 [Source:HGNC Symbol;Acc:HGNC:24026]	sp|Q2TA43|ACTT2_BOVIN Actin-related protein T2 OS=Bos taurus OX=9913 GN=ACTRT2 PE=2 SV=1	veNOG05866	Z	-	-	-	-
ENSBGRG00000026499	1248.57	685.289	1811.86	2.64393	1.40269	0.000657013	0.0294061	16	70223860	70239526	-	3454	-	-	K16811	-	sp|Q9BT92|TCHP_HUMAN Trichoplein keratin filament-binding protein OS=Homo sapiens OX=9606 GN=TCHP PE=1 SV=1	veNOG02687	S	-	-	-	-
ENSBGRG00000014707	735.052	300.72	1169.38	3.88862	1.95926	0.000659373	0.0294061	17	72469142	72472630	-	654	-	-	-	-	-	veNOG22937	S	-	-	-	-
ENSBGRG00000009506	657.981	250.531	1065.43	4.25269	2.08838	0.00065967	0.0294061	3	119858057	119859067	+	1011	-	-	-	-	sp|Q5RE31|MAGT1_PONAB Magnesium transporter protein 1 OS=Pongo abelii OX=9601 GN=MAGT1 PE=2 SV=1	veNOG05796;KOG2603;opiNOG02701	O	-	-	-	-
ENSBGRG00000016387	39.1962	12.0269	66.3655	5.51811	2.46417	0.000661201	0.0294061	29	10764076	10921620	-	1577	-	GO:0004190;GO:0006508;GO:0004190;GO:0006508;	K06002	-	sp|Q29432|PAG1_BOVIN Pregnancy-associated glycoprotein 1 OS=Bos taurus OX=9913 PE=1 SV=1	KOG1339	O	GO:0006508//proteolysis;GO:0006508//proteolysis;	-	GO:0004190//aspartic-type endopeptidase activity;GO:0004190//aspartic-type endopeptidase activity;	ko04974(Protein digestion and absorption)
ENSBGRG00000005458	164.895	70.6949	259.095	3.66498	1.8738	0.000661371	0.0294061	19	30409126	30418867	+	1485	SGCA	GO:0005509;GO:0005886;GO:0005911;GO:0016011;GO:0016012;GO:0016012;GO:0016020;GO:0042383;GO:0045121;	K12565	sarcoglycan alpha [Source:HGNC Symbol;Acc:HGNC:10805]	sp|Q16586|SGCA_HUMAN Alpha-sarcoglycan OS=Homo sapiens OX=9606 GN=SGCA PE=1 SV=1	veNOG14945	S	-	GO:0005886//plasma membrane;GO:0005911//cell-cell junction;GO:0016011//dystroglycan complex;GO:0016012//sarcoglycan complex;GO:0016012//sarcoglycan complex;GO:0016020//membrane;GO:0042383//sarcolemma;GO:0045121//membrane raft;	GO:0005509//calcium ion binding;	ko05416(Viral myocarditis);ko05414(Dilated cardiomyopathy);ko05412(Arrhythmogenic right ventricular cardiomyopathy);ko05410(Hypertrophic cardiomyopathy)
ENSBGRG00000026076	57.4807	90.5356	24.4259	0.269793	-1.89007	0.000661829	0.0294061	X	86447589	86450972	+	1531	IL2RG	GO:0004896;GO:0005515;GO:0016020;GO:0004896;GO:0005515;GO:0009986;GO:0016020;GO:0035723;GO:0042010;GO:0050766;	K05070	interleukin 2 receptor subunit gamma [Source:HGNC Symbol;Acc:HGNC:6010]	sp|Q95118|IL2RG_BOVIN Cytokine receptor common subunit gamma OS=Bos taurus OX=9913 GN=IL2RG PE=2 SV=1	veNOG15031	W	GO:0035723//interleukin-15-mediated signaling pathway;GO:0050766//positive regulation of phagocytosis;	GO:0016020//membrane;GO:0009986//cell surface;GO:0016020//membrane;	GO:0004896//cytokine receptor activity;GO:0005515//protein binding;GO:0004896//cytokine receptor activity;GO:0005515//protein binding;GO:0042010//interleukin-15 receptor activity;	ko05340(Primary immunodeficiency);ko05321(Inflammatory bowel disease);ko05200(Pathways in cancer);ko05166(Human T-cell leukemia virus 1 infection);ko05162(Measles);ko04659(Th17 cell differentiation);ko04658(Th1 and Th2 cell differentiation);ko04630(JAK-STAT signaling pathway);ko04151(PI3K-Akt signaling pathway);ko04144(Endocytosis);ko04061(Viral protein interaction with cytokine and cytokine rece…
ENSBGRG00000013861	65.6919	31.2292	100.155	3.20708	1.68126	0.000667471	0.0295892	19	43286170	43289815	+	2183	GGT6	-	K00681	gamma-glutamyltransferase 6 [Source:HGNC Symbol;Acc:HGNC:26891]	sp|A7YWM1|GGT6_BOVIN Glutathione hydrolase 6 OS=Bos taurus OX=9913 GN=GGT6 PE=2 SV=1	veNOG16311	E	-	-	-	ko00480(Glutathione metabolism);ko00430(Taurine and hypotaurine metabolism)
ENSBGRG00000010450	96.4636	47.6059	145.321	3.05259	1.61003	0.000670929	0.0296749	5	890832	949227	+	4375	A2ML1	GO:0004866;GO:0005576;GO:0005615;GO:0005615;GO:0030414;GO:0052548;GO:0004866;GO:0005576;GO:0005615;	K23593	alpha-2-macroglobulin like 1 [Source:HGNC Symbol;Acc:HGNC:23336]	sp|A8K2U0|A2ML1_HUMAN Alpha-2-macroglobulin-like protein 1 OS=Homo sapiens OX=9606 GN=A2ML1 PE=1 SV=3	veNOG06233	O	GO:0052548//regulation of endopeptidase activity;	GO:0005576//extracellular region;GO:0005615//extracellular space;GO:0005615//extracellular space;GO:0005576//extracellular region;GO:0005615//extracellular space;	GO:0004866//endopeptidase inhibitor activity;GO:0030414//peptidase inhibitor activity;GO:0004866//endopeptidase inhibitor activity;	-
ENSBGRG00000025116	2273.67	3454.32	1093.01	0.316419	-1.66009	0.000678551	0.0297009	X	85198699	85204194	+	1961	-	GO:0003723;GO:0003735;GO:0005840;GO:0006412;GO:0045202;	K02987	ribosomal protein S4 X-linked [Source:HGNC Symbol;Acc:HGNC:10424]	sp|Q76N24|RS4X_CHLAE 40S ribosomal protein S4, X isoform OS=Chlorocebus aethiops OX=9534 GN=RPS4X PE=2 SV=3	veNOG07035	J	GO:0006412//translation;	GO:0005840//ribosome;GO:0045202//synapse;	GO:0003723//RNA binding;GO:0003735//structural constituent of ribosome;	ko05171(Coronavirus disease - COVID-19);ko03010(Ribosome)
ENSBGRG00000012059	90.0414	44.2275	135.855	3.07174	1.61906	0.00067869	0.0297009	13	55363075	55451211	-	7162	TECTA	GO:0005201;GO:0005201;GO:0005515;GO:0007160;GO:0007605;GO:0031012;GO:0062023;	K18273	tectorin alpha [Source:HGNC Symbol;Acc:HGNC:11720]	sp|O08523|TECTA_MOUSE Alpha-tectorin OS=Mus musculus OX=10090 GN=Tecta PE=1 SV=2	veNOG02635	W	GO:0007160//cell-matrix adhesion;GO:0007605//sensory perception of sound;	GO:0031012//extracellular matrix;GO:0062023//collagen-containing extracellular matrix;	GO:0005201//extracellular matrix structural constituent;GO:0005201//extracellular matrix structural constituent;GO:0005515//protein binding;	-
ENSBGRG00000017513	26.4548	8.57355	44.336	5.17125	2.37051	0.000680284	0.0297009	5	123689886	123849266	-	4256	-	-	-	-	sp|Q3SXP7|SHSL1_HUMAN Protein shisa-like-1 OS=Homo sapiens OX=9606 GN=SHISAL1 PE=1 SV=2	veNOG00004	R	-	-	-	-
ENSBGRG00000000530	2021.94	880.954	3162.93	3.59034	1.84412	0.000680412	0.0297009	5	16470627	17070226	-	3039	SOX5	GO:0000976;GO:0032332;GO:0055059;GO:0061036;GO:0071560;GO:2000741;	K09269	SRY-box transcription factor 5 [Source:HGNC Symbol;Acc:HGNC:11201]	sp|P35711|SOX5_HUMAN Transcription factor SOX-5 OS=Homo sapiens OX=9606 GN=SOX5 PE=1 SV=3	opiNOG21503;veNOG05776	K	GO:0032332//positive regulation of chondrocyte differentiation;GO:0055059//asymmetric neuroblast division;GO:0061036//positive regulation of cartilage development;GO:0071560//cellular response to transforming growth factor beta stimulus;GO:2000741//positive regulation of mesenchymal stem cell differentiation;	-	GO:0000976//transcription cis-regulatory region binding;	-
ENSBGRG00000008826	76.4741	31.9921	120.956	3.78081	1.9187	0.00068048	0.0297009	X	121121247	121124904	-	1731	-	-	-	-	sp|Q9WTV7|RNF12_MOUSE E3 ubiquitin-protein ligase RLIM OS=Mus musculus OX=10090 GN=Rlim PE=1 SV=2	veNOG27649	O	-	-	-	-
ENSBGRG00000019032	2517.38	1027.05	4007.71	3.90217	1.96428	0.000680674	0.0297009	16	80464637	80470861	+	1077	TSSK1B	GO:0000287;GO:0004672;GO:0004674;GO:0005524;GO:0005524;GO:0006468;GO:0006468;GO:0007286;GO:0018105;GO:0031514;GO:0044877;	K08811	testis specific serine kinase 1B [Source:HGNC Symbol;Acc:HGNC:14968]	sp|O54863|TSSK2_MOUSE Testis-specific serine/threonine-protein kinase 2 OS=Mus musculus OX=10090 GN=Tssk2 PE=1 SV=2	veNOG08766	T	GO:0006468//protein phosphorylation;GO:0006468//protein phosphorylation;GO:0007286//spermatid development;GO:0018105//peptidyl-serine phosphorylation;	GO:0031514//motile cilium;	GO:0000287//magnesium ion binding;GO:0004672//protein kinase activity;GO:0004674//protein serine/threonine kinase activity;GO:0005524//ATP binding;GO:0005524//ATP binding;GO:0044877//protein-containing complex binding;	-
ENSBGRG00000005552	35.0527	56.9168	13.1886	0.231718	-2.10956	0.000683098	0.0297337	17	75281691	75291287	+	2856	PLD4	GO:0003824;GO:0002244;GO:0003824;GO:0005634;GO:0005769;GO:0005783;GO:0005789;GO:0006909;GO:0032588;GO:0045145;GO:0045335;GO:0051649;GO:1900015;GO:0003824;GO:0003824;	K16860	phospholipase D family member 4 [Source:HGNC Symbol;Acc:HGNC:23792]	sp|Q96BZ4|PLD4_HUMAN 5&apos;-3&apos; exonuclease PLD4 OS=Homo sapiens OX=9606 GN=PLD4 PE=2 SV=2	veNOG03089	I	GO:0002244//hematopoietic progenitor cell differentiation;GO:0006909//phagocytosis;GO:0051649//establishment of localization in cell;GO:1900015//regulation of cytokine production involved in inflammatory response;	GO:0005634//nucleus;GO:0005769//early endosome;GO:0005783//endoplasmic reticulum;GO:0005789//endoplasmic reticulum membrane;GO:0032588//trans-Golgi network membrane;GO:0045335//phagocytic vesicle;	GO:0003824//catalytic activity;GO:0003824//catalytic activity;GO:0045145//single-stranded DNA 5'-3' exodeoxyribonuclease activity;GO:0003824//catalytic activity;GO:0003824//catalytic activity;	ko00565(Ether lipid metabolism);ko00564(Glycerophospholipid metabolism)
ENSBGRG00000010982	2750.02	1244.59	4255.45	3.41917	1.77364	0.000685623	0.0297337	18	55892301	56046324	+	3765	RGS22	GO:0001650;GO:0001965;GO:0001965;GO:0005634;GO:0005634;GO:0005737;GO:0005737;GO:0005829;GO:0009966;GO:0015629;GO:0001965;GO:0009966;	-	regulator of G protein signaling 22 [Source:HGNC Symbol;Acc:HGNC:24499]	sp|Q8NE09|RGS22_HUMAN Regulator of G-protein signaling 22 OS=Homo sapiens OX=9606 GN=RGS22 PE=1 SV=3	veNOG01287	T	GO:0009966//regulation of signal transduction;GO:0009966//regulation of signal transduction;	GO:0001650//fibrillar center;GO:0005634//nucleus;GO:0005634//nucleus;GO:0005737//cytoplasm;GO:0005737//cytoplasm;GO:0005829//cytosol;GO:0015629//actin cytoskeleton;	GO:0001965//G-protein alpha-subunit binding;GO:0001965//G-protein alpha-subunit binding;GO:0001965//G-protein alpha-subunit binding;	-
ENSBGRG00000012091	825.787	385.517	1266.06	3.28405	1.71548	0.000686078	0.0297337	8	16239726	16248045	+	2327	-	-	-	-	sp|P0C7I6|CC159_HUMAN Coiled-coil domain-containing protein 159 OS=Homo sapiens OX=9606 GN=CCDC159 PE=2 SV=2	veNOG09683	S	-	-	-	-
ENSBGRG00000026194	583.443	225.357	941.529	4.17795	2.06279	0.000688674	0.0297337	27	36722540	36726855	+	864	DYDC2	GO:0044666;GO:0048188;	-	DPY30 domain containing 2 [Source:HGNC Symbol;Acc:HGNC:23468]	sp|Q2KIW3|DYDC2_BOVIN DPY30 domain-containing protein 2 OS=Bos taurus OX=9913 GN=DYDC2 PE=2 SV=1	veNOG22304	S	-	GO:0044666//MLL3/4 complex;GO:0048188//Set1C/COMPASS complex;	-	-
ENSBGRG00000017545	209.25	315.093	103.407	0.328178	-1.60745	0.000689516	0.0297337	25	11831142	11895266	-	1857	LIPA	GO:0000902;GO:0001650;GO:0004771;GO:0005654;GO:0005829;GO:0006954;GO:0016298;GO:0016788;GO:0030324;GO:0043231;GO:0048771;GO:0048873;GO:0050673;GO:0061519;GO:0016788;GO:0016788;	K01052	lipase A, lysosomal acid type [Source:HGNC Symbol;Acc:HGNC:6617]	sp|Q4R4S5|LICH_MACFA Lysosomal acid lipase/cholesteryl ester hydrolase OS=Macaca fascicularis OX=9541 GN=LIPA PE=2 SV=1	veNOG06821	I	GO:0000902//cell morphogenesis;GO:0006954//inflammatory response;GO:0030324//lung development;GO:0048771//tissue remodeling;GO:0048873//homeostasis of number of cells within a tissue;GO:0050673//epithelial cell proliferation;GO:0061519//macrophage homeostasis;	GO:0001650//fibrillar center;GO:0005654//nucleoplasm;GO:0005829//cytosol;GO:0043231//intracellular membrane-bounded organelle;	GO:0004771//sterol esterase activity;GO:0016298//lipase activity;GO:0016788//hydrolase activity, acting on ester bonds;GO:0016788//hydrolase activity, acting on ester bonds;GO:0016788//hydrolase activity, acting on ester bonds;	ko04979(Cholesterol metabolism);ko04142(Lysosome);ko00100(Steroid biosynthesis)
ENSBGRG00000004841	122.919	46.4024	199.435	4.29794	2.10365	0.000691313	0.0297337	19	30185193	30191189	+	1239	DLX4	GO:0000981;GO:0003677;GO:0006355;GO:0000981;GO:0003677;GO:0006355;GO:0000122;GO:0000978;GO:0000981;GO:0001227;GO:0003677;GO:0005654;GO:0006355;GO:0043565;GO:1990837;	K09314	distal-less homeobox 4 [Source:HGNC Symbol;Acc:HGNC:2917]	sp|Q92988|DLX4_HUMAN Homeobox protein DLX-4 OS=Homo sapiens OX=9606 GN=DLX4 PE=1 SV=4	veNOG14844	K	GO:0006355//regulation of transcription, DNA-templated;GO:0006355//regulation of transcription, DNA-templated;GO:0000122//negative regulation of transcription by RNA polymerase II;GO:0006355//regulation of transcription, DNA-templated;	GO:0005654//nucleoplasm;	GO:0000981//DNA-binding transcription factor activity, RNA polymerase II-specific;GO:0003677//DNA binding;GO:0000981//DNA-binding transcription factor activity, RNA polymerase II-specific;GO:0003677//DNA binding;GO:0000978//RNA polymerase II cis-regulatory region sequence-specific DNA binding;GO:0000981//DNA-binding transcription factor activity, RNA polymerase II-specific;GO:0001227//DNA-binding…	-
ENSBGRG00000018485	59.5316	93.1782	25.885	0.277801	-1.84787	0.000692121	0.0297337	4	8301402	8483518	+	3003	-	GO:0005525;GO:0005525;GO:0005525;GO:0005525;GO:0005525;GO:0005525;GO:0005525;	-	-	sp|Q96F15|GIMA5_HUMAN GTPase IMAP family member 5 OS=Homo sapiens OX=9606 GN=GIMAP5 PE=1 SV=1	veNOG13342	R	-	-	GO:0005525//GTP binding;GO:0005525//GTP binding;GO:0005525//GTP binding;GO:0005525//GTP binding;GO:0005525//GTP binding;GO:0005525//GTP binding;GO:0005525//GTP binding;	-
ENSBGRG00000009214	392.025	208.022	576.028	2.76907	1.4694	0.000695143	0.0297391	7	4299371	4304274	-	2384	-	-	K17338	-	sp|Q3ZCI8|REEP4_BOVIN Receptor expression-enhancing protein 4 OS=Bos taurus OX=9913 GN=REEP4 PE=2 SV=1	veNOG12765	V	-	-	-	-
ENSBGRG00000018624	848.074	420.448	1275.7	3.03415	1.60129	0.000695303	0.0297391	5	124462488	124507589	-	2989	KIAA0930	-	-	KIAA0930 [Source:HGNC Symbol;Acc:HGNC:1314]	sp|Q6ICG6|K0930_HUMAN Uncharacterized protein KIAA0930 OS=Homo sapiens OX=9606 GN=KIAA0930 PE=1 SV=1	veNOG06658	S	-	-	-	-
ENSBGRG00000026436	689.358	272.963	1105.75	4.05094	2.01826	0.000700756	0.0298426	26	46666936	46676175	+	2061	CCDC154	GO:0035630;GO:0042475;GO:0044691;GO:0045453;	-	coiled-coil domain containing 154 [Source:HGNC Symbol;Acc:HGNC:34454]	sp|Q6RUT8|CC154_MOUSE Coiled-coil domain-containing protein 154 OS=Mus musculus OX=10090 GN=Ccdc154 PE=2 SV=3	veNOG01311	S	GO:0035630//bone mineralization involved in bone maturation;GO:0042475//odontogenesis of dentin-containing tooth;GO:0044691//tooth eruption;GO:0045453//bone resorption;	-	-	-
ENSBGRG00000004595	3706.28	1974.48	5438.07	2.75418	1.46162	0.000700888	0.0298426	17	74249062	74376459	+	5797	TDRD9	GO:0003676;GO:0004386;GO:0005524;GO:0005634;GO:0005737;GO:0007140;GO:0007141;GO:0007283;GO:0009566;GO:0010529;GO:0016887;GO:0034587;GO:0043046;GO:0071547;GO:0003676;GO:0004386;GO:0005524;GO:0003676;GO:0004386;GO:0005524;	K18408	tudor domain containing 9 [Source:HGNC Symbol;Acc:HGNC:20122]	sp|Q8NDG6|TDRD9_HUMAN ATP-dependent RNA helicase TDRD9 OS=Homo sapiens OX=9606 GN=TDRD9 PE=2 SV=3	veNOG09010	A	GO:0007140//male meiotic nuclear division;GO:0007141//male meiosis I;GO:0007283//spermatogenesis;GO:0009566//fertilization;GO:0010529//negative regulation of transposition;GO:0034587//piRNA metabolic process;GO:0043046//DNA methylation involved in gamete generation;	GO:0005634//nucleus;GO:0005737//cytoplasm;GO:0071547//piP-body;	GO:0003676//nucleic acid binding;GO:0004386//helicase activity;GO:0005524//ATP binding;GO:0016887//ATP hydrolysis activity;GO:0003676//nucleic acid binding;GO:0004386//helicase activity;GO:0005524//ATP binding;GO:0003676//nucleic acid binding;GO:0004386//helicase activity;GO:0005524//ATP binding;	-
ENSBGRG00000000561	211.345	109.848	312.841	2.84794	1.50992	0.000702866	0.0298426	7	73488628	73676469	-	2769	MAMDC2	GO:0016020;GO:0016020;GO:0005783;GO:0016020;GO:0016020;	-	MAM domain containing 2 [Source:HGNC Symbol;Acc:HGNC:23673]	sp|Q7Z304|MAMC2_HUMAN MAM domain-containing protein 2 OS=Homo sapiens OX=9606 GN=MAMDC2 PE=1 SV=3	veNOG04693	R	-	GO:0016020//membrane;GO:0016020//membrane;GO:0005783//endoplasmic reticulum;GO:0016020//membrane;GO:0016020//membrane;	-	-
ENSBGRG00000015073	1281.67	559.279	2004.07	3.58331	1.84129	0.000703857	0.0298426	6	44236825	45023307	-	5028	ADGRL3	GO:0004888;GO:0004930;GO:0007166;GO:0007186;GO:0016020;GO:0016021;GO:0030246;GO:0004888;GO:0004930;GO:0007166;GO:0007186;GO:0016020;GO:0016021;GO:0030246;GO:0004888;GO:0004930;GO:0007166;GO:0007186;GO:0016020;GO:0016021;GO:0030246;GO:0004888;GO:0004930;GO:0007166;GO:0007186;GO:0016020;GO:0016021;GO:0030246;GO:0004888;GO:0004930;GO:0007166;GO:0007186;GO:0016020;GO:0016021;GO:0030246;GO:0004888;GO:…	K04594	adhesion G protein-coupled receptor L3 [Source:HGNC Symbol;Acc:HGNC:20974]	sp|O97827|AGRL3_BOVIN Adhesion G protein-coupled receptor L3 OS=Bos taurus OX=9913 GN=ADGRL3 PE=2 SV=1	veNOG04281	WT	GO:0007166//cell surface receptor signaling pathway;GO:0007186//G protein-coupled receptor signaling pathway;GO:0007166//cell surface receptor signaling pathway;GO:0007186//G protein-coupled receptor signaling pathway;GO:0007166//cell surface receptor signaling pathway;GO:0007186//G protein-coupled receptor signaling pathway;GO:0007166//cell surface receptor signaling pathway;GO:0007186//G protei…	GO:0016020//membrane;GO:0016021//integral component of membrane;GO:0016020//membrane;GO:0016021//integral component of membrane;GO:0016020//membrane;GO:0016021//integral component of membrane;GO:0016020//membrane;GO:0016021//integral component of membrane;GO:0016020//membrane;GO:0016021//integral component of membrane;GO:0016020//membrane;GO:0016021//integral component of membrane;GO:0016020//mem…	GO:0004888//transmembrane signaling receptor activity;GO:0004930//G protein-coupled receptor activity;GO:0030246//carbohydrate binding;GO:0004888//transmembrane signaling receptor activity;GO:0004930//G protein-coupled receptor activity;GO:0030246//carbohydrate binding;GO:0004888//transmembrane signaling receptor activity;GO:0004930//G protein-coupled receptor activity;GO:0030246//carbohydrate bi…	-
ENSBGRG00000005034	148.932	62.0012	235.862	3.80416	1.92758	0.000706816	0.0299029	13	1728707	1767691	+	2194	P2RX3	GO:0001614;GO:0001614;GO:0001666;GO:0004931;GO:0004931;GO:0004931;GO:0005216;GO:0005524;GO:0005524;GO:0005887;GO:0005887;GO:0006811;GO:0006811;GO:0006812;GO:0007268;GO:0007274;GO:0009266;GO:0009408;GO:0009409;GO:0009612;GO:0009743;GO:0010033;GO:0014832;GO:0016020;GO:0030424;GO:0030432;GO:0033198;GO:0033198;GO:0043005;GO:0043235;GO:0048167;GO:0048266;GO:0050804;GO:0050909;GO:0051649;GO:0070207;GO:…	K05217	purinergic receptor P2X 3 [Source:HGNC Symbol;Acc:HGNC:8534]	sp|P49654|P2RX3_RAT P2X purinoceptor 3 OS=Rattus norvegicus OX=10116 GN=P2rx3 PE=1 SV=1	veNOG03494	P	GO:0001666//response to hypoxia;GO:0006811//ion transport;GO:0006811//ion transport;GO:0006812//cation transport;GO:0007268//chemical synaptic transmission;GO:0007274//neuromuscular synaptic transmission;GO:0009266//response to temperature stimulus;GO:0009408//response to heat;GO:0009409//response to cold;GO:0009612//response to mechanical stimulus;GO:0009743//response to carbohydrate;GO:0010033/…	GO:0005887//integral component of plasma membrane;GO:0005887//integral component of plasma membrane;GO:0016020//membrane;GO:0030424//axon;GO:0043005//neuron projection;GO:0043235//receptor complex;GO:0098685//Schaffer collateral - CA1 synapse;GO:0098686//hippocampal mossy fiber to CA3 synapse;	GO:0001614//purinergic nucleotide receptor activity;GO:0001614//purinergic nucleotide receptor activity;GO:0004931//extracellularly ATP-gated cation channel activity;GO:0004931//extracellularly ATP-gated cation channel activity;GO:0004931//extracellularly ATP-gated cation channel activity;GO:0005216//ion channel activity;GO:0005524//ATP binding;GO:0005524//ATP binding;	ko04742(Taste transduction);ko04080(Neuroactive ligand-receptor interaction);ko04020(Calcium signaling pathway)
ENSBGRG00000019446	1852.23	832.628	2871.82	3.44911	1.78622	0.000708745	0.0299195	20	59702346	59710062	+	1656	TULP2	GO:0044877;	K19600	TUB like protein 2 [Source:HGNC Symbol;Acc:HGNC:12424]	sp|O00295|TULP2_HUMAN Tubby-related protein 2 OS=Homo sapiens OX=9606 GN=TULP2 PE=2 SV=2	veNOG04126	R	-	-	GO:0044877//protein-containing complex binding;	-
ENSBGRG00000022761	349.402	117.287	581.516	4.95805	2.30977	0.000711602	0.0299751	5	73729583	73766965	-	3716	SLC38A4	-	K14991	solute carrier family 38 member 4 [Source:HGNC Symbol;Acc:HGNC:14679]	sp|Q5RE87|S38A4_PONAB Sodium-coupled neutral amino acid transporter 4 OS=Pongo abelii OX=9601 GN=SLC38A4 PE=2 SV=1	veNOG07368	E	-	-	-	-
ENSBGRG00000002132	6450.39	2548.95	10351.8	4.06122	2.02191	0.000714875	0.0300242	7	36251402	36252655	-	1254	ACTL7B	GO:0005737;	-	actin like 7B [Source:HGNC Symbol;Acc:HGNC:162]	sp|Q32L91|ACL7B_BOVIN Actin-like protein 7B OS=Bos taurus OX=9913 GN=ACTL7B PE=2 SV=1	veNOG11761	Z	-	GO:0005737//cytoplasm;	-	-
ENSBGRG00000001050	1414.96	780.566	2049.35	2.62547	1.39258	0.000715854	0.0300242	3	131581191	131612660	-	4278	PASK	GO:0004672;GO:0004674;GO:0005524;GO:0005634;GO:0005737;GO:0005829;GO:0006468;GO:0006468;GO:0035091;GO:0043576;GO:0045719;GO:0046777;GO:0070092;GO:0097009;GO:0004672;GO:0005524;GO:0006468;GO:0004672;GO:0005524;GO:0006468;GO:0004672;GO:0005524;GO:0006468;	K08801	PAS domain containing serine/threonine kinase [Source:HGNC Symbol;Acc:HGNC:17270]	sp|Q96RG2|PASK_HUMAN PAS domain-containing serine/threonine-protein kinase OS=Homo sapiens OX=9606 GN=PASK PE=1 SV=3	veNOG01414	T	GO:0006468//protein phosphorylation;GO:0006468//protein phosphorylation;GO:0043576//regulation of respiratory gaseous exchange;GO:0045719//negative regulation of glycogen biosynthetic process;GO:0046777//protein autophosphorylation;GO:0070092//regulation of glucagon secretion;GO:0097009//energy homeostasis;GO:0006468//protein phosphorylation;GO:0006468//protein phosphorylation;GO:0006468//protein…	GO:0005634//nucleus;GO:0005737//cytoplasm;GO:0005829//cytosol;	GO:0004672//protein kinase activity;GO:0004674//protein serine/threonine kinase activity;GO:0005524//ATP binding;GO:0035091//phosphatidylinositol binding;GO:0004672//protein kinase activity;GO:0005524//ATP binding;GO:0004672//protein kinase activity;GO:0005524//ATP binding;GO:0004672//protein kinase activity;GO:0005524//ATP binding;	-
ENSBGRG00000019640	1758.81	938.592	2579.02	2.74776	1.45825	0.000718179	0.0300569	8	17239232	17261471	+	4753	EVI5L	GO:0005096;GO:0005096;GO:0031267;GO:0043087;GO:0043547;GO:1902018;GO:0005096;GO:0043087;GO:0005096;GO:0043087;GO:0005096;GO:0043087;GO:0005096;GO:0043087;GO:0005096;GO:0043087;GO:0005096;GO:0043087;	K20242	ecotropic viral integration site 5 like [Source:HGNC Symbol;Acc:HGNC:30464]	sp|Q96CN4|EVI5L_HUMAN EVI5-like protein OS=Homo sapiens OX=9606 GN=EVI5L PE=1 SV=1	veNOG04053	R	GO:0043087//regulation of GTPase activity;GO:0043547//positive regulation of GTPase activity;GO:1902018//negative regulation of cilium assembly;GO:0043087//regulation of GTPase activity;GO:0043087//regulation of GTPase activity;GO:0043087//regulation of GTPase activity;GO:0043087//regulation of GTPase activity;GO:0043087//regulation of GTPase activity;GO:0043087//regulation of GTPase activity;	-	GO:0005096//GTPase activator activity;GO:0005096//GTPase activator activity;GO:0031267//small GTPase binding;GO:0005096//GTPase activator activity;GO:0005096//GTPase activator activity;GO:0005096//GTPase activator activity;GO:0005096//GTPase activator activity;GO:0005096//GTPase activator activity;GO:0005096//GTPase activator activity;	-
ENSBGRG00000022417	388.294	173.458	603.131	3.47711	1.79789	0.000722525	0.0301207	11	30037959	30172109	-	2442	TRIM9	GO:0005515;GO:0008270;GO:0005515;GO:0005737;GO:0008270;GO:0030425;	K10649	tripartite motif containing 9 [Source:HGNC Symbol;Acc:HGNC:16288]	sp|Q8C7M3|TRIM9_MOUSE E3 ubiquitin-protein ligase TRIM9 OS=Mus musculus OX=10090 GN=Trim9 PE=1 SV=2	veNOG08002	S	-	GO:0005737//cytoplasm;GO:0030425//dendrite;	GO:0005515//protein binding;GO:0008270//zinc ion binding;GO:0005515//protein binding;GO:0008270//zinc ion binding;	-
ENSBGRG00000020595	412.832	169.997	655.667	3.85694	1.94746	0.000722798	0.0301207	28	22081282	22235526	-	3709	KCNU1	GO:0005216;GO:0006811;GO:0006813;GO:0016020;GO:0055085;GO:0005216;GO:0006811;GO:0006813;GO:0016020;GO:0055085;GO:0005216;GO:0006811;GO:0006813;GO:0016020;GO:0055085;	K05274	potassium calcium-activated channel subfamily U member 1 [Source:HGNC Symbol;Acc:HGNC:18867]	sp|A8MYU2|KCNU1_HUMAN Potassium channel subfamily U member 1 OS=Homo sapiens OX=9606 GN=KCNU1 PE=1 SV=2	veNOG10774	P	GO:0006811//ion transport;GO:0006813//potassium ion transport;GO:0055085//transmembrane transport;GO:0006811//ion transport;GO:0006813//potassium ion transport;GO:0055085//transmembrane transport;GO:0006811//ion transport;GO:0006813//potassium ion transport;GO:0055085//transmembrane transport;	GO:0016020//membrane;GO:0016020//membrane;GO:0016020//membrane;	GO:0005216//ion channel activity;GO:0005216//ion channel activity;GO:0005216//ion channel activity;	ko04911(Insulin secretion);ko04270(Vascular smooth muscle contraction);ko04022(cGMP-PKG signaling pathway)
ENSBGRG00000002189	2277.15	814.739	3739.57	4.5899	2.19846	0.000728724	0.0302986	2	34998940	34999327	+	168	TNP1	GO:0000012;GO:0000786;GO:0000786;GO:0003677;GO:0003677;GO:0005634;GO:0005634;GO:0006337;GO:0006338;GO:0007283;GO:0007283;GO:0007286;GO:0007290;GO:0010954;GO:0019953;GO:0030317;GO:0031507;GO:0035093;GO:0045892;	-	transition protein 1 [Source:HGNC Symbol;Acc:HGNC:11951]	sp|P17305|STP1_BOVIN Spermatid nuclear transition protein 1 OS=Bos taurus OX=9913 GN=TNP1 PE=2 SV=2	veNOG26163	B	GO:0000012//single strand break repair;GO:0006337//nucleosome disassembly;GO:0006338//chromatin remodeling;GO:0007283//spermatogenesis;GO:0007283//spermatogenesis;GO:0007286//spermatid development;GO:0007290//spermatid nucleus elongation;GO:0010954//positive regulation of protein processing;GO:0019953//sexual reproduction;GO:0030317//flagellated sperm motility;GO:0031507//heterochromatin assembly…	GO:0000786//nucleosome;GO:0000786//nucleosome;GO:0005634//nucleus;GO:0005634//nucleus;	GO:0003677//DNA binding;GO:0003677//DNA binding;	-
ENSBGRG00000021282	436.478	236.839	636.117	2.68586	1.42539	0.000731329	0.0302986	20	34039200	34057005	-	1531	GAS8	GO:0005829;GO:0005874;GO:0005886;GO:0005929;GO:0005930;GO:0008017;GO:0031267;GO:0031514;GO:0031514;GO:0035082;GO:0048870;GO:0060294;GO:1903566;GO:0008017;GO:0031267;GO:0031514;GO:0048870;	K19942	growth arrest specific 8 [Source:HGNC Symbol;Acc:HGNC:4166]	sp|A5D7M3|DRC4_BOVIN Dynein regulatory complex subunit 4 OS=Bos taurus OX=9913 GN=GAS8 PE=2 SV=1	veNOG09751	Z	GO:0035082//axoneme assembly;GO:0048870//cell motility;GO:0060294//cilium movement involved in cell motility;GO:1903566//positive regulation of protein localization to cilium;GO:0048870//cell motility;	GO:0005829//cytosol;GO:0005874//microtubule;GO:0005886//plasma membrane;GO:0005929//cilium;GO:0005930//axoneme;GO:0031514//motile cilium;GO:0031514//motile cilium;GO:0031514//motile cilium;	GO:0008017//microtubule binding;GO:0031267//small GTPase binding;GO:0008017//microtubule binding;GO:0031267//small GTPase binding;	-
ENSBGRG00000005979	16.6604	2.49272	30.828	12.3672	3.62845	0.000731737	0.0302986	14	35128223	35159901	+	1903	-	GO:0004499;GO:0050660;GO:0050661;GO:0004499;GO:0050660;GO:0050661;	K00485	-	sp|O60774|FMO6_HUMAN Putative dimethylaniline monooxygenase [N-oxide-forming] 6 OS=Homo sapiens OX=9606 GN=FMO6P PE=5 SV=1	veNOG09110	Q	-	-	GO:0004499//N,N-dimethylaniline monooxygenase activity;GO:0050660//flavin adenine dinucleotide binding;GO:0050661//NADP binding;GO:0004499//N,N-dimethylaniline monooxygenase activity;GO:0050660//flavin adenine dinucleotide binding;GO:0050661//NADP binding;	ko00982(Drug metabolism - cytochrome P450)
ENSBGRG00000014745	1037.37	378.925	1695.82	4.47534	2.162	0.000735584	0.0303932	19	17557764	17568198	-	2094	-	GO:0001669;GO:0006508;GO:0008237;GO:0008241;GO:0016020;GO:0006508;GO:0008237;GO:0008241;GO:0016020;	K01283	-	sp|D0G895|ACE3_MOUSE Angiotensin-converting enzyme-like protein Ace3 OS=Mus musculus OX=10090 GN=Ace3 PE=1 SV=1	veNOG04716	E	GO:0006508//proteolysis;GO:0006508//proteolysis;	GO:0001669//acrosomal vesicle;GO:0016020//membrane;GO:0016020//membrane;	GO:0008237//metallopeptidase activity;GO:0008241//peptidyl-dipeptidase activity;GO:0008237//metallopeptidase activity;GO:0008241//peptidyl-dipeptidase activity;	ko05415(Diabetic cardiomyopathy);ko05410(Hypertrophic cardiomyopathy);ko05171(Coronavirus disease - COVID-19);ko05142(Chagas disease);ko04924(Renin secretion);ko04614(Renin-angiotensin system)
ENSBGRG00000026587	47.6882	20.9279	74.4485	3.55739	1.83082	0.000744789	0.0307083	27	43209156	43213328	+	729	-	-	-	-	-	-	-	-	-	-	-
ENSBGRG00000019802	112.129	32.4426	191.815	5.91243	2.56375	0.00074941	0.0308336	21	61207868	61242513	+	2384	SERPINB5	GO:0004867;GO:0005615;GO:0001533;GO:0002009;GO:0004867;GO:0005615;GO:0005737;GO:0005737;GO:0016528;GO:0030198;GO:0050678;GO:0060512;	K10139	serpin family B member 5 [Source:HGNC Symbol;Acc:HGNC:8949]	sp|P36952|SPB5_HUMAN Serpin B5 OS=Homo sapiens OX=9606 GN=SERPINB5 PE=1 SV=2	veNOG04665	V	GO:0002009//morphogenesis of an epithelium;GO:0030198//extracellular matrix organization;GO:0050678//regulation of epithelial cell proliferation;GO:0060512//prostate gland morphogenesis;	GO:0005615//extracellular space;GO:0001533//cornified envelope;GO:0005615//extracellular space;GO:0005737//cytoplasm;GO:0005737//cytoplasm;GO:0016528//sarcoplasm;	GO:0004867//serine-type endopeptidase inhibitor activity;GO:0004867//serine-type endopeptidase inhibitor activity;	ko05206(MicroRNAs in cancer);ko04115(p53 signaling pathway)
ENSBGRG00000023986	43.3136	16.1854	70.4417	4.35219	2.12174	0.000759491	0.0311824	13	59470032	59586370	+	6341	DSCAML1	GO:0005515;GO:0007155;GO:0007156;GO:0007417;GO:0007420;GO:0009986;GO:0042803;GO:0048704;GO:0005515;GO:0007155;GO:0007417;GO:0005515;GO:0007155;GO:0007417;	K06768	DS cell adhesion molecule like 1 [Source:HGNC Symbol;Acc:HGNC:14656]	sp|Q8TD84|DSCL1_HUMAN Down syndrome cell adhesion molecule-like protein 1 OS=Homo sapiens OX=9606 GN=DSCAML1 PE=1 SV=2	veNOG08051	T	GO:0007155//cell adhesion;GO:0007156//homophilic cell adhesion via plasma membrane adhesion molecules;GO:0007417//central nervous system development;GO:0007420//brain development;GO:0048704//embryonic skeletal system morphogenesis;GO:0007155//cell adhesion;GO:0007417//central nervous system development;GO:0007155//cell adhesion;GO:0007417//central nervous system development;	GO:0009986//cell surface;	GO:0005515//protein binding;GO:0042803//protein homodimerization activity;GO:0005515//protein binding;GO:0005515//protein binding;	-
ENSBGRG00000017856	1267.54	613.043	1922.05	3.13525	1.64858	0.000765048	0.0312754	28	20839379	20864282	-	1374	BAG4	GO:0005634;GO:0005829;GO:0005886;GO:0010763;GO:0030838;GO:0031625;GO:0033138;GO:0045785;GO:0051087;GO:0051496;GO:0051897;GO:0071356;GO:0071364;GO:0072659;GO:0097178;GO:1903215;GO:2001145;GO:0051087;	K09558	BCL2 associated athanogene 4 [Source:HGNC Symbol;Acc:HGNC:940]	sp|O95429|BAG4_HUMAN BAG family molecular chaperone regulator 4 OS=Homo sapiens OX=9606 GN=BAG4 PE=1 SV=1	veNOG16597	T	GO:0010763//positive regulation of fibroblast migration;GO:0030838//positive regulation of actin filament polymerization;GO:0033138//positive regulation of peptidyl-serine phosphorylation;GO:0045785//positive regulation of cell adhesion;GO:0051496//positive regulation of stress fiber assembly;GO:0051897//positive regulation of protein kinase B signaling;GO:0071356//cellular response to tumor necr…	GO:0005634//nucleus;GO:0005829//cytosol;GO:0005886//plasma membrane;	GO:0031625//ubiquitin protein ligase binding;GO:0051087//chaperone binding;GO:0051087//chaperone binding;	ko04668(TNF signaling pathway)
ENSBGRG00000025074	28.4473	11.2582	45.6363	4.05359	2.0192	0.0007654	0.0312754	26	6739748	6745586	-	2309	UNCX	GO:0000981;GO:0001502;GO:0003677;GO:0006355;GO:0007389;GO:0010468;GO:0021516;GO:0021889;GO:0035726;GO:0045595;GO:1990837;	-	UNC homeobox [Source:HGNC Symbol;Acc:HGNC:33194]	sp|O08934|UNC4_MOUSE Homeobox protein unc-4 homolog OS=Mus musculus OX=10090 GN=Uncx PE=2 SV=2	veNOG08458	K	GO:0001502//cartilage condensation;GO:0006355//regulation of transcription, DNA-templated;GO:0007389//pattern specification process;GO:0010468//regulation of gene expression;GO:0021516//dorsal spinal cord development;GO:0021889//olfactory bulb interneuron differentiation;GO:0035726//common myeloid progenitor cell proliferation;GO:0045595//regulation of cell differentiation;	-	GO:0000981//DNA-binding transcription factor activity, RNA polymerase II-specific;GO:0003677//DNA binding;GO:1990837//sequence-specific double-stranded DNA binding;	-
ENSBGRG00000011922	5411.89	2170.09	8653.7	3.98772	1.99556	0.000767063	0.0312754	13	37563462	37565606	-	1791	UBQLN3	GO:0005515;	K04523	ubiquilin 3 [Source:HGNC Symbol;Acc:HGNC:12510]	sp|Q9H347|UBQL3_HUMAN Ubiquilin-3 OS=Homo sapiens OX=9606 GN=UBQLN3 PE=1 SV=2	veNOG15957	O	-	-	GO:0005515//protein binding;	ko05014(Amyotrophic lateral sclerosis);ko04141(Protein processing in endoplasmic reticulum)
ENSBGRG00000013294	142.893	220.22	65.5666	0.297732	-1.74791	0.000768184	0.0312754	12	54001123	54046499	+	2595	ANGPT4	GO:0001525;GO:0030971;GO:0001525;GO:0030971;GO:0001525;GO:0005615;GO:0007219;GO:0010595;GO:0016525;GO:0030297;GO:0030971;GO:0030971;GO:0043066;GO:0043536;GO:0043537;GO:0045766;GO:0050731;GO:0071456;	K05467	angiopoietin 4 [Source:HGNC Symbol;Acc:HGNC:487]	sp|Q24K15|ANGP4_BOVIN Angiopoietin-4 OS=Bos taurus OX=9913 GN=ANGPT4 PE=2 SV=1	opiNOG12127;veNOG00776	R	GO:0001525//angiogenesis;GO:0001525//angiogenesis;GO:0001525//angiogenesis;GO:0007219//Notch signaling pathway;GO:0010595//positive regulation of endothelial cell migration;GO:0016525//negative regulation of angiogenesis;GO:0043066//negative regulation of apoptotic process;GO:0043536//positive regulation of blood vessel endothelial cell migration;GO:0043537//negative regulation of blood vessel en…	GO:0005615//extracellular space;	GO:0030971//receptor tyrosine kinase binding;GO:0030971//receptor tyrosine kinase binding;GO:0030297//transmembrane receptor protein tyrosine kinase activator activity;GO:0030971//receptor tyrosine kinase binding;GO:0030971//receptor tyrosine kinase binding;	ko04151(PI3K-Akt signaling pathway);ko04066(HIF-1 signaling pathway);ko04015(Rap1 signaling pathway);ko04014(Ras signaling pathway);ko04010(MAPK signaling pathway)
ENSBGRG00000007324	4784.12	2087.84	7480.39	3.58284	1.8411	0.000772511	0.0313859	19	30774493	30784610	+	3462	SPATA20	GO:0005975;GO:0005975;GO:0005975;GO:0005975;GO:0005975;	-	spermatogenesis associated 20 [Source:HGNC Symbol;Acc:HGNC:26125]	sp|Q8TB22|SPT20_HUMAN Spermatogenesis-associated protein 20 OS=Homo sapiens OX=9606 GN=SPATA20 PE=2 SV=3	veNOG08257	R	GO:0005975//carbohydrate metabolic process;GO:0005975//carbohydrate metabolic process;GO:0005975//carbohydrate metabolic process;GO:0005975//carbohydrate metabolic process;GO:0005975//carbohydrate metabolic process;	-	-	-
ENSBGRG00000011154	92.8606	46.0242	139.697	3.03529	1.60184	0.000777817	0.0315356	16	63199268	63707959	+	6993	KSR2	GO:0004672;GO:0005524;GO:0006468;	K18529	kinase suppressor of ras 2 [Source:HGNC Symbol;Acc:HGNC:18610]	sp|Q6VAB6|KSR2_HUMAN Kinase suppressor of Ras 2 OS=Homo sapiens OX=9606 GN=KSR2 PE=1 SV=2	veNOG05707	T	GO:0006468//protein phosphorylation;	-	GO:0004672//protein kinase activity;GO:0005524//ATP binding;	ko04014(Ras signaling pathway);ko04013(MAPK signaling pathway - fly)
ENSBGRG00000011702	214.774	83.5078	346.041	4.14381	2.05096	0.000785084	0.0316639	8	104390219	104439879	-	2262	PCSK1	GO:0004175;GO:0004252;GO:0004252;GO:0005615;GO:0006508;GO:0008236;GO:0016485;GO:0016486;GO:0042802;GO:0043043;	K01359	proprotein convertase subtilisin/kexin type 1 [Source:HGNC Symbol;Acc:HGNC:8743]	sp|Q9GLR1|NEC1_BOVIN Neuroendocrine convertase 1 OS=Bos taurus OX=9913 GN=PCSK1 PE=2 SV=1	veNOG00540	O	GO:0006508//proteolysis;GO:0016485//protein processing;GO:0016486//peptide hormone processing;GO:0043043//peptide biosynthetic process;	GO:0005615//extracellular space;	GO:0004175//endopeptidase activity;GO:0004252//serine-type endopeptidase activity;GO:0004252//serine-type endopeptidase activity;GO:0008236//serine-type peptidase activity;GO:0042802//identical protein binding;	-
ENSBGRG00000011370	133.918	63.2319	204.604	3.23577	1.69411	0.000785355	0.0316639	22	49169373	49180216	+	2007	IL17RE	GO:0030368;	K05168	interleukin 17 receptor E [Source:HGNC Symbol;Acc:HGNC:18439]	sp|Q8NFR9|I17RE_HUMAN Interleukin-17 receptor E OS=Homo sapiens OX=9606 GN=IL17RE PE=1 SV=1	veNOG13239	T	-	-	GO:0030368//interleukin-17 receptor activity;	ko04657(IL-17 signaling pathway);ko04060(Cytokine-cytokine receptor interaction)
ENSBGRG00000014751	365.991	197.828	534.153	2.70009	1.43301	0.000785863	0.0316639	13	29814930	30055260	+	1857	CSTPP1	-	-	chromosome 11 open reading frame 49 [Source:HGNC Symbol;Acc:HGNC:28720]	sp|Q4R5A4|CK049_MACFA UPF0705 protein C11orf49 homolog OS=Macaca fascicularis OX=9541 GN=QccE-10352 PE=2 SV=1	veNOG07673	S	-	-	-	-
ENSBGRG00000019965	16.0229	4.53141	27.5144	6.07192	2.60215	0.000793378	0.0318629	9	103060524	103089463	+	3152	-	GO:0005319;GO:0006869;	K14462	-	sp|P04114|APOB_HUMAN Apolipoprotein B-100 OS=Homo sapiens OX=9606 GN=APOB PE=1 SV=2	veNOG08779	I	GO:0006869//lipid transport;	-	GO:0005319//lipid transporter activity;	ko05417(Lipid and atherosclerosis);ko04979(Cholesterol metabolism);ko04977(Vitamin digestion and absorption);ko04975(Fat digestion and absorption)
ENSBGRG00000011713	504.337	274.291	734.384	2.67739	1.42083	0.000794075	0.0318629	9	86819563	86850560	+	2973	SLC1A4	GO:0005254;GO:0005813;GO:0005882;GO:0005886;GO:0015175;GO:0015180;GO:0015183;GO:0015184;GO:0015193;GO:0015194;GO:0015194;GO:0015195;GO:0015293;GO:0015808;GO:0015811;GO:0015824;GO:0015825;GO:0015826;GO:0016020;GO:0016021;GO:0034589;GO:0034590;GO:0050890;GO:0098718;GO:0140009;GO:1903812;GO:1904273;GO:0015293;GO:0016021;	K05615	solute carrier family 1 member 4 [Source:HGNC Symbol;Acc:HGNC:10942]	sp|A2VDL4|SATT_BOVIN Neutral amino acid transporter A OS=Bos taurus OX=9913 GN=SLC1A4 PE=2 SV=1	veNOG12780	E	GO:0015808//L-alanine transport;GO:0015811//L-cystine transport;GO:0015824//proline transport;GO:0015825//L-serine transport;GO:0015826//threonine transport;GO:0034589//hydroxyproline transport;GO:0050890//cognition;GO:0098718//serine import across plasma membrane;GO:0140009//L-aspartate import across plasma membrane;GO:1903812//L-serine import across plasma membrane;GO:1904273//L-alanine import …	GO:0005813//centrosome;GO:0005882//intermediate filament;GO:0005886//plasma membrane;GO:0016020//membrane;GO:0016021//integral component of membrane;GO:0016021//integral component of membrane;	GO:0005254//chloride channel activity;GO:0015175//neutral amino acid transmembrane transporter activity;GO:0015180//L-alanine transmembrane transporter activity;GO:0015183//L-aspartate transmembrane transporter activity;GO:0015184//L-cystine transmembrane transporter activity;GO:0015193//L-proline transmembrane transporter activity;GO:0015194//L-serine transmembrane transporter activity;GO:001519…	-
ENSBGRG00000026569	18.6145	4.67108	32.558	6.97013	2.80118	0.000796276	0.0318854	26	26986395	27009977	-	1740	ACSM4	-	K01896	acyl-CoA synthetase medium chain family member 4 [Source:HGNC Symbol;Acc:HGNC:32016]	sp|P0C7M7|ACSM4_HUMAN Acyl-coenzyme A synthetase ACSM4, mitochondrial OS=Homo sapiens OX=9606 GN=ACSM4 PE=2 SV=1	veNOG00974	I	-	-	-	ko00650(Butanoate metabolism)
ENSBGRG00000025203	196.84	88.9484	304.731	3.42593	1.77649	0.000800399	0.0319847	16	80015478	80017695	+	711	-	-	-	-	sp|Q9JJB1|T191C_MOUSE Transmembrane protein 191C OS=Mus musculus OX=10090 GN=Tmem191c PE=1 SV=2	veNOG25294;carNOG17045	S	-	-	-	-
ENSBGRG00000003780	41.2413	17.8281	64.6546	3.62655	1.8586	0.000802734	0.0320123	8	54044762	54048644	+	934	-	GO:0003723;GO:0003729;	-	-	sp|Q9YGP6|SLBP2_XENLA Oocyte-specific histone RNA stem-loop-binding protein 2 OS=Xenopus laevis OX=8355 GN=slbp2 PE=2 SV=1	veNOG03952	A	-	-	GO:0003723//RNA binding;GO:0003729//mRNA binding;	-
ENSBGRG00000011417	1351.46	484.715	2218.2	4.57629	2.19418	0.000806064	0.0320348	20	64022617	64024767	-	2151	SRRM5	-	-	serine/arginine repetitive matrix 5 [Source:HGNC Symbol;Acc:HGNC:37248]	-	veNOG14870	S	-	-	-	-
ENSBGRG00000018752	12.719	3.03431	22.4038	7.38348	2.8843	0.000807897	0.0320348	24	4412911	4413852	+	942	-	GO:0004930;GO:0004984;GO:0007186;GO:0016021;	K04257	-	sp|Q8NHA8|OR1FC_HUMAN Olfactory receptor 1F12 OS=Homo sapiens OX=9606 GN=OR1F12 PE=3 SV=1	veNOG13826	T	GO:0007186//G protein-coupled receptor signaling pathway;	GO:0016021//integral component of membrane;	GO:0004930//G protein-coupled receptor activity;GO:0004984//olfactory receptor activity;	ko04740(Olfactory transduction)
ENSBGRG00000002384	536.463	254.47	818.455	3.21631	1.68541	0.000810024	0.0320348	2	474261	518453	-	1386	SPATA21	GO:0005509;	-	spermatogenesis associated 21 [Source:HGNC Symbol;Acc:HGNC:28026]	sp|Q7Z572|SPT21_HUMAN Spermatogenesis-associated protein 21 OS=Homo sapiens OX=9606 GN=SPATA21 PE=2 SV=3	veNOG13322	T	-	-	GO:0005509//calcium ion binding;	-
ENSBGRG00000001859	170.841	89.5057	252.175	2.81742	1.49438	0.000811078	0.0320348	4	18766981	18812017	-	2495	TTC26	GO:0005515;GO:0005515;GO:0005515;GO:0005813;GO:0005929;GO:0007224;GO:0007286;GO:0030992;GO:0030992;GO:0035082;GO:0036064;GO:0042073;GO:0043005;GO:0060271;GO:0061512;GO:0120170;GO:1905198;GO:0005515;GO:0005515;GO:0005515;GO:0005515;	K19685	tetratricopeptide repeat domain 26 [Source:HGNC Symbol;Acc:HGNC:21882]	sp|Q8BS45|IFT56_MOUSE Intraflagellar transport protein 56 OS=Mus musculus OX=10090 GN=Ttc26 PE=1 SV=1	veNOG07495;opiNOG05232	S	GO:0007224//smoothened signaling pathway;GO:0007286//spermatid development;GO:0035082//axoneme assembly;GO:0042073//intraciliary transport;GO:0060271//cilium assembly;GO:0061512//protein localization to cilium;GO:1905198//manchette assembly;	GO:0005813//centrosome;GO:0005929//cilium;GO:0030992//intraciliary transport particle B;GO:0030992//intraciliary transport particle B;GO:0036064//ciliary basal body;GO:0043005//neuron projection;	GO:0005515//protein binding;GO:0005515//protein binding;GO:0005515//protein binding;GO:0120170//intraciliary transport particle B binding;GO:0005515//protein binding;GO:0005515//protein binding;GO:0005515//protein binding;GO:0005515//protein binding;	-
ENSBGRG00000021397	354.632	183.294	525.97	2.86954	1.52082	0.0008116	0.0320348	8	56418367	56648857	+	19748	PCDHAC2	GO:0005509;GO:0005886;GO:0007155;GO:0007156;GO:0016020;GO:0005509;GO:0005886;GO:0007155;GO:0007156;GO:0016020;GO:0005509;GO:0005886;GO:0007155;GO:0007156;GO:0016020;GO:0005509;GO:0005886;GO:0007155;GO:0007156;GO:0016020;GO:0005509;GO:0005886;GO:0007155;GO:0007156;GO:0016020;GO:0005509;GO:0005886;GO:0007155;GO:0007156;GO:0016020;GO:0005509;GO:0005886;GO:0007155;GO:0007156;GO:0016020;GO:0005509;GO:…	K16493	protocadherin alpha subfamily C, 2 [Source:HGNC Symbol;Acc:HGNC:8677]	sp|Q9Y5I4|PCDC2_HUMAN Protocadherin alpha-C2 OS=Homo sapiens OX=9606 GN=PCDHAC2 PE=2 SV=1	veNOG00220	S	GO:0007155//cell adhesion;GO:0007156//homophilic cell adhesion via plasma membrane adhesion molecules;GO:0007155//cell adhesion;GO:0007156//homophilic cell adhesion via plasma membrane adhesion molecules;GO:0007155//cell adhesion;GO:0007156//homophilic cell adhesion via plasma membrane adhesion molecules;GO:0007155//cell adhesion;GO:0007156//homophilic cell adhesion via plasma membrane adhesion m…	GO:0005886//plasma membrane;GO:0016020//membrane;GO:0005886//plasma membrane;GO:0016020//membrane;GO:0005886//plasma membrane;GO:0016020//membrane;GO:0005886//plasma membrane;GO:0016020//membrane;GO:0005886//plasma membrane;GO:0016020//membrane;GO:0005886//plasma membrane;GO:0016020//membrane;GO:0005886//plasma membrane;GO:0016020//membrane;GO:0005886//plasma membrane;GO:0016020//membrane;GO:0005…	GO:0005509//calcium ion binding;GO:0005509//calcium ion binding;GO:0005509//calcium ion binding;GO:0005509//calcium ion binding;GO:0005509//calcium ion binding;GO:0005509//calcium ion binding;GO:0005509//calcium ion binding;GO:0005509//calcium ion binding;GO:0005509//calcium ion binding;	-
ENSBGRG00000006941	202.484	302.277	102.69	0.339722	-1.55757	0.000813176	0.0320348	17	44299418	44316857	+	1778	COCH	GO:0042742;GO:0045089;GO:0062023;GO:0005518;GO:0007605;GO:0008360;GO:0031012;GO:0042742;GO:0045089;GO:0062023;GO:0062023;GO:0042742;GO:0045089;GO:0062023;	K23574	cochlin [Source:HGNC Symbol;Acc:HGNC:2180]	sp|Q5EA64|COCH_BOVIN Cochlin OS=Bos taurus OX=9913 GN=COCH PE=2 SV=1	veNOG00977	VW	GO:0042742//defense response to bacterium;GO:0045089//positive regulation of innate immune response;GO:0007605//sensory perception of sound;GO:0008360//regulation of cell shape;GO:0042742//defense response to bacterium;GO:0045089//positive regulation of innate immune response;GO:0042742//defense response to bacterium;GO:0045089//positive regulation of innate immune response;	GO:0062023//collagen-containing extracellular matrix;GO:0031012//extracellular matrix;GO:0062023//collagen-containing extracellular matrix;GO:0062023//collagen-containing extracellular matrix;GO:0062023//collagen-containing extracellular matrix;	GO:0005518//collagen binding;	-
ENSBGRG00000013598	596.751	226.123	967.379	4.27812	2.09698	0.000816423	0.0320357	17	63176890	63197896	+	1033	OTUB2	GO:0004843;GO:0016579;GO:0016579;GO:0016787;GO:0035871;GO:0070536;GO:0071108;	K09603	OTU deubiquitinase, ubiquitin aldehyde binding 2 [Source:HGNC Symbol;Acc:HGNC:20351]	sp|Q9CQX0|OTUB2_MOUSE Ubiquitin thioesterase OTUB2 OS=Mus musculus OX=10090 GN=Otub2 PE=1 SV=1	veNOG00262	S	GO:0016579//protein deubiquitination;GO:0016579//protein deubiquitination;GO:0035871//protein K11-linked deubiquitination;GO:0070536//protein K63-linked deubiquitination;GO:0071108//protein K48-linked deubiquitination;	-	GO:0004843//thiol-dependent deubiquitinase;GO:0016787//hydrolase activity;	-
ENSBGRG00000007359	56.5493	88.7791	24.3194	0.273932	-1.86811	0.000816491	0.0320357	Y	8030794	8072597	-	1579	-	GO:0004896;GO:0005515;GO:0016020;	K05066	-	sp|P15509|CSF2R_HUMAN Granulocyte-macrophage colony-stimulating factor receptor subunit alpha OS=Homo sapiens OX=9606 GN=CSF2RA PE=1 SV=1	veNOG14977	T	-	GO:0016020//membrane;	GO:0004896//cytokine receptor activity;GO:0005515//protein binding;	ko05200(Pathways in cancer);ko04640(Hematopoietic cell lineage);ko04630(JAK-STAT signaling pathway);ko04060(Cytokine-cytokine receptor interaction)
ENSBGRG00000022420	37.4514	15.561	59.3418	3.81348	1.93111	0.000821303	0.0321597	26	15085033	15636888	-	1769	CALN1	GO:0005509;GO:0005509;GO:0005509;GO:0032588;	K23849	calneuron 1 [Source:HGNC Symbol;Acc:HGNC:13248]	sp|Q9BXU9|CABP8_HUMAN Calcium-binding protein 8 OS=Homo sapiens OX=9606 GN=CALN1 PE=1 SV=2	veNOG02847	T	-	GO:0032588//trans-Golgi network membrane;	GO:0005509//calcium ion binding;GO:0005509//calcium ion binding;GO:0005509//calcium ion binding;	-
ENSBGRG00000019100	689.482	278.336	1100.63	3.95432	1.98343	0.000826801	0.03231	9	12668747	12675629	-	1245	GLT6D1	GO:0005975;GO:0016020;GO:0016758;GO:0005975;GO:0016020;GO:0016758;	K20886	glycosyltransferase 6 domain containing 1 [Source:HGNC Symbol;Acc:HGNC:23671]	sp|Q2YDM8|GL6D1_BOVIN Glycosyltransferase 6 domain-containing protein 1 OS=Bos taurus OX=9913 GN=GLT6D1 PE=2 SV=1	veNOG03953	G	GO:0005975//carbohydrate metabolic process;GO:0005975//carbohydrate metabolic process;	GO:0016020//membrane;GO:0016020//membrane;	GO:0016758//hexosyltransferase activity;GO:0016758//hexosyltransferase activity;	-
ENSBGRG00000023229	224.792	96.0694	353.515	3.67979	1.87962	0.000835295	0.0325765	24	11566904	11595164	-	2212	TFAP2B	GO:0003700;GO:0005634;GO:0006355;GO:0003700;GO:0005634;GO:0006355;GO:0003700;GO:0005634;GO:0006355;GO:0000122;GO:0000978;GO:0000981;GO:0000987;GO:0001228;GO:0001228;GO:0001822;GO:0003091;GO:0003700;GO:0003700;GO:0005634;GO:0005634;GO:0006006;GO:0006355;GO:0006357;GO:0006366;GO:0007423;GO:0008284;GO:0008285;GO:0010467;GO:0010842;GO:0010960;GO:0030510;GO:0035136;GO:0035137;GO:0035810;GO:0035909;GO:…	K09176	transcription factor AP-2 beta [Source:HGNC Symbol;Acc:HGNC:11743]	sp|Q76HI7|AP2B_CANLF Transcription factor AP-2-beta OS=Canis lupus familiaris OX=9615 GN=TFAP2B PE=2 SV=2	veNOG02086;homNOG06033	K	GO:0006355//regulation of transcription, DNA-templated;GO:0006355//regulation of transcription, DNA-templated;GO:0006355//regulation of transcription, DNA-templated;GO:0000122//negative regulation of transcription by RNA polymerase II;GO:0001822//kidney development;GO:0003091//renal water homeostasis;GO:0006006//glucose metabolic process;GO:0006355//regulation of transcription, DNA-templated;GO:0…	GO:0005634//nucleus;GO:0005634//nucleus;GO:0005634//nucleus;GO:0005634//nucleus;GO:0005634//nucleus;	GO:0003700//DNA-binding transcription factor activity;GO:0003700//DNA-binding transcription factor activity;GO:0003700//DNA-binding transcription factor activity;GO:0000978//RNA polymerase II cis-regulatory region sequence-specific DNA binding;GO:0000981//DNA-binding transcription factor activity, RNA polymerase II-specific;GO:0000987//cis-regulatory region sequence-specific DNA binding;GO:000122…	-
ENSBGRG00000006437	1489.68	797.851	2181.52	2.73424	1.45114	0.000837934	0.0326141	3	118203174	118232261	+	2199	GNL2	GO:0005525;GO:0005730;GO:0005730;	K14537	G protein nucleolar 2 [Source:HGNC Symbol;Acc:HGNC:29925]	sp|Q13823|NOG2_HUMAN Nucleolar GTP-binding protein 2 OS=Homo sapiens OX=9606 GN=GNL2 PE=1 SV=1	veNOG12260	T	-	GO:0005730//nucleolus;GO:0005730//nucleolus;	GO:0005525//GTP binding;	ko03008(Ribosome biogenesis in eukaryotes)
ENSBGRG00000009395	233.214	79.9478	386.481	4.83416	2.27327	0.000844221	0.0327694	17	76307920	76309717	-	948	-	-	-	-	sp|O43506|ADA20_HUMAN Disintegrin and metalloproteinase domain-containing protein 20 OS=Homo sapiens OX=9606 GN=ADAM20 PE=2 SV=2	veNOG15314	O	-	-	-	-
ENSBGRG00000022540	104.976	46.2832	163.668	3.53624	1.82222	0.00084654	0.0327694	18	12700841	12742416	+	1130	CCN4	GO:0001649;GO:0001817;GO:0005515;GO:0005576;GO:0005615;GO:0005737;GO:0005829;GO:0007165;GO:0030177;GO:0030316;GO:0032331;GO:0042593;GO:0045599;GO:0045669;GO:0050729;GO:0060348;GO:0090303;	K22471	cellular communication network factor 4 [Source:HGNC Symbol;Acc:HGNC:12769]	sp|O95388|CCN4_HUMAN CCN family member 4 OS=Homo sapiens OX=9606 GN=CCN4 PE=1 SV=1	veNOG02935	W	GO:0001649//osteoblast differentiation;GO:0001817//regulation of cytokine production;GO:0007165//signal transduction;GO:0030177//positive regulation of Wnt signaling pathway;GO:0030316//osteoclast differentiation;GO:0032331//negative regulation of chondrocyte differentiation;GO:0042593//glucose homeostasis;GO:0045599//negative regulation of fat cell differentiation;GO:0045669//positive regulation…	GO:0005576//extracellular region;GO:0005615//extracellular space;GO:0005737//cytoplasm;GO:0005829//cytosol;	GO:0005515//protein binding;	ko04310(Wnt signaling pathway)
ENSBGRG00000022114	17.1961	5.49799	28.8943	5.25543	2.39381	0.000849152	0.0327694	13	31065601	31066530	+	930	-	GO:0004930;GO:0004984;GO:0007186;GO:0016021;	-	-	sp|Q8NGF8|OR4B1_HUMAN Olfactory receptor 4B1 OS=Homo sapiens OX=9606 GN=OR4B1 PE=3 SV=1	veNOG14289	T	GO:0007186//G protein-coupled receptor signaling pathway;	GO:0016021//integral component of membrane;	GO:0004930//G protein-coupled receptor activity;GO:0004984//olfactory receptor activity;	-
ENSBGRG00000004498	3480.91	1526.02	5435.79	3.56206	1.83271	0.000850735	0.0327694	12	36980074	37047153	-	4033	PFKP	GO:0003872;GO:0005524;GO:0005737;GO:0005737;GO:0005829;GO:0006002;GO:0006096;GO:0044877;GO:1990830;GO:0003872;GO:0005524;GO:0005737;GO:0006002;GO:0006096;GO:0003872;GO:0005524;GO:0005737;GO:0006002;GO:0006096;GO:0003872;GO:0005524;GO:0005737;GO:0006002;GO:0006096;	K00850	phosphofructokinase, platelet [Source:HGNC Symbol;Acc:HGNC:8878]	sp|Q01813|PFKAP_HUMAN ATP-dependent 6-phosphofructokinase, platelet type OS=Homo sapiens OX=9606 GN=PFKP PE=1 SV=2	veNOG01036	G	GO:0006002//fructose 6-phosphate metabolic process;GO:0006096//glycolytic process;GO:1990830//cellular response to leukemia inhibitory factor;GO:0006002//fructose 6-phosphate metabolic process;GO:0006096//glycolytic process;GO:0006002//fructose 6-phosphate metabolic process;GO:0006096//glycolytic process;GO:0006002//fructose 6-phosphate metabolic process;GO:0006096//glycolytic process;	GO:0005737//cytoplasm;GO:0005737//cytoplasm;GO:0005829//cytosol;GO:0005737//cytoplasm;GO:0005737//cytoplasm;GO:0005737//cytoplasm;	GO:0003872//6-phosphofructokinase activity;GO:0005524//ATP binding;GO:0044877//protein-containing complex binding;GO:0003872//6-phosphofructokinase activity;GO:0005524//ATP binding;GO:0003872//6-phosphofructokinase activity;GO:0005524//ATP binding;GO:0003872//6-phosphofructokinase activity;GO:0005524//ATP binding;	ko05230(Central carbon metabolism in cancer);ko04922(Glucagon signaling pathway);ko04919(Thyroid hormone signaling pathway);ko04152(AMPK signaling pathway);ko04066(HIF-1 signaling pathway);ko03018(RNA degradation);ko00052(Galactose metabolism);ko00051(Fructose and mannose metabolism);ko00030(Pentose phosphate pathway);ko00010(Glycolysis / Gluconeogenesis)
ENSBGRG00000013724	5522.94	2456.08	8589.8	3.49736	1.80626	0.000850847	0.0327694	6	3139188	3203949	-	2610	GRK4	GO:0004672;GO:0004674;GO:0004703;GO:0005524;GO:0005829;GO:0005886;GO:0006468;GO:0007165;GO:0031623;GO:0004672;GO:0004674;GO:0004703;GO:0005524;GO:0006468;GO:0007165;GO:0004672;GO:0004674;GO:0004703;GO:0005524;GO:0006468;GO:0007165;	K08291	G protein-coupled receptor kinase 4 [Source:HGNC Symbol;Acc:HGNC:4543]	sp|P32298|GRK4_HUMAN G protein-coupled receptor kinase 4 OS=Homo sapiens OX=9606 GN=GRK4 PE=1 SV=3	veNOG02605	T	GO:0006468//protein phosphorylation;GO:0007165//signal transduction;GO:0031623//receptor internalization;GO:0006468//protein phosphorylation;GO:0007165//signal transduction;GO:0006468//protein phosphorylation;GO:0007165//signal transduction;	GO:0005829//cytosol;GO:0005886//plasma membrane;	GO:0004672//protein kinase activity;GO:0004674//protein serine/threonine kinase activity;GO:0004703//G protein-coupled receptor kinase activity;GO:0005524//ATP binding;GO:0004672//protein kinase activity;GO:0004674//protein serine/threonine kinase activity;GO:0004703//G protein-coupled receptor kinase activity;GO:0005524//ATP binding;GO:0004672//protein kinase activity;GO:0004674//protein serine/…	ko05032(Morphine addiction);ko04341(Hedgehog signaling pathway - fly);ko04144(Endocytosis);ko04062(Chemokine signaling pathway)
ENSBGRG00000014417	519.616	265.04	774.193	2.92105	1.54649	0.000852028	0.0327694	9	8003168	8011344	-	5719	ZDHHC12	GO:0005783;GO:0005794;GO:0016409;GO:0016409;GO:0018230;GO:0018345;GO:0019706;GO:0032230;GO:0097116;GO:0016409;	K18932	zinc finger DHHC-type containing 12 [Source:HGNC Symbol;Acc:HGNC:19159]	sp|Q6DGF5|ZDH12_RAT Palmitoyltransferase ZDHHC12 OS=Rattus norvegicus OX=10116 GN=Zdhhc12 PE=2 SV=1	NOG88687;veNOG02617	R	GO:0018230//peptidyl-L-cysteine S-palmitoylation;GO:0018345//protein palmitoylation;GO:0032230//positive regulation of synaptic transmission, GABAergic;GO:0097116//gephyrin clustering involved in postsynaptic density assembly;	GO:0005783//endoplasmic reticulum;GO:0005794//Golgi apparatus;	GO:0016409//palmitoyltransferase activity;GO:0016409//palmitoyltransferase activity;GO:0019706//protein-cysteine S-palmitoyltransferase activity;GO:0016409//palmitoyltransferase activity;	-
ENSBGRG00000016696	550.644	234.111	867.177	3.70412	1.88913	0.00085743	0.0329121	12	55383014	55443178	+	2393	TTLL9	GO:0006464;	K16603	tubulin tyrosine ligase like 9 [Source:HGNC Symbol;Acc:HGNC:16118]	sp|Q3SZH6|TTLL9_BOVIN Probable tubulin polyglutamylase TTLL9 OS=Bos taurus OX=9913 GN=TTLL9 PE=2 SV=1	veNOG05712	O	GO:0006464//cellular protein modification process;	-	-	-
ENSBGRG00000023901	446.399	243.454	649.343	2.66721	1.41533	0.000866678	0.0330192	20	70018572	70023906	+	2098	-	GO:0004672;GO:0005515;GO:0005524;GO:0006468;GO:0007094;GO:0007140;GO:0008608;GO:0043063;GO:0051306;	-	-	sp|Q8IWB6|TEX14_HUMAN Inactive serine/threonine-protein kinase TEX14 OS=Homo sapiens OX=9606 GN=TEX14 PE=1 SV=2	veNOG12248	D	GO:0006468//protein phosphorylation;GO:0007094//mitotic spindle assembly checkpoint signaling;GO:0007140//male meiotic nuclear division;GO:0008608//attachment of spindle microtubules to kinetochore;GO:0043063//intercellular bridge organization;GO:0051306//mitotic sister chromatid separation;	-	GO:0004672//protein kinase activity;GO:0005515//protein binding;GO:0005524//ATP binding;	-
ENSBGRG00000010497	2372.08	918.794	3825.37	4.16347	2.05779	0.000868116	0.0330192	7	116283621	116287302	-	2228	-	GO:0004222;GO:0006508;GO:0008237;GO:0004222;GO:0006508;GO:0008237;	K08609	-	sp|O43506|ADA20_HUMAN Disintegrin and metalloproteinase domain-containing protein 20 OS=Homo sapiens OX=9606 GN=ADAM20 PE=2 SV=2	veNOG01754;NOG107109	O	GO:0006508//proteolysis;GO:0006508//proteolysis;	-	GO:0004222//metalloendopeptidase activity;GO:0008237//metallopeptidase activity;GO:0004222//metalloendopeptidase activity;GO:0008237//metallopeptidase activity;	-
ENSBGRG00000023154	478.333	194.543	762.122	3.91749	1.96993	0.000868625	0.0330192	26	44651406	44652783	+	558	C16orf90	-	-	chromosome 16 open reading frame 90 [Source:HGNC Symbol;Acc:HGNC:34455]	sp|Q32LI1|CP090_BOVIN Uncharacterized protein C16orf90 homolog OS=Bos taurus OX=9913 PE=2 SV=2	veNOG16587	S	-	-	-	-
ENSBGRG00000011809	420.729	204.531	636.926	3.11408	1.63881	0.000868667	0.0330192	19	42558732	42604607	+	3148	WSCD1	GO:0008146;	-	WSC domain containing 1 [Source:HGNC Symbol;Acc:HGNC:29060]	sp|Q658N2|WSCD1_HUMAN WSC domain-containing protein 1 OS=Homo sapiens OX=9606 GN=WSCD1 PE=2 SV=1	veNOG02744	GO	-	-	GO:0008146//sulfotransferase activity;	-
ENSBGRG00000020037	808.535	316.519	1300.55	4.10892	2.03876	0.000870007	0.0330192	23	7374025	7375140	-	1116	SPZ1	GO:0003700;	K17482	spermatogenic leucine zipper 1 [Source:HGNC Symbol;Acc:HGNC:30721]	sp|Q32L17|SPZ1_BOVIN Spermatogenic leucine zipper protein 1 OS=Bos taurus OX=9913 GN=SPZ1 PE=2 SV=1	veNOG15708	K	-	-	GO:0003700//DNA-binding transcription factor activity;	-
ENSBGRG00000010414	554.999	227.386	882.612	3.88156	1.95663	0.0008704	0.0330192	18	21066650	21097351	+	1248	SPATC1	GO:0005813;	-	spermatogenesis and centriole associated 1 [Source:HGNC Symbol;Acc:HGNC:30510]	sp|Q76KD6|SPERI_HUMAN Speriolin OS=Homo sapiens OX=9606 GN=SPATC1 PE=2 SV=2	veNOG02402	S	-	GO:0005813//centrosome;	-	-
ENSBGRG00000009799	774.921	325.678	1224.16	3.75882	1.91028	0.000872139	0.0330208	24	25103724	25105131	+	549	TMEM217	-	-	transmembrane protein 217 [Source:HGNC Symbol;Acc:HGNC:21238]	sp|Q8N7C4|TM217_HUMAN Transmembrane protein 217 OS=Homo sapiens OX=9606 GN=TMEM217 PE=2 SV=1	veNOG19160	S	-	-	-	-
ENSBGRG00000026926	175.329	87.2153	263.443	3.02061	1.59484	0.000875588	0.033087	20	12450539	12492158	-	2058	BEAN1	-	K19324	brain expressed associated with NEDD4 1 [Source:HGNC Symbol;Acc:HGNC:24160]	sp|Q3B7T3|BEAN1_HUMAN Protein BEAN1 OS=Homo sapiens OX=9606 GN=BEAN1 PE=2 SV=2	veNOG08845	S	-	-	-	ko05017(Spinocerebellar ataxia)
ENSBGRG00000016801	601.418	330.822	872.015	2.63591	1.3983	0.000877556	0.0330971	8	47513605	47522048	-	4272	ADAMTSL5	GO:0004222;GO:0005515;GO:0030198;GO:0031012;	K24432	ADAMTS like 5 [Source:HGNC Symbol;Acc:HGNC:27912]	sp|Q6ZMM2|ATL5_HUMAN ADAMTS-like protein 5 OS=Homo sapiens OX=9606 GN=ADAMTSL5 PE=1 SV=3	veNOG10843	O	GO:0030198//extracellular matrix organization;	GO:0031012//extracellular matrix;	GO:0004222//metalloendopeptidase activity;GO:0005515//protein binding;	-
ENSBGRG00000008078	2176.32	883.429	3469.21	3.92699	1.97342	0.000881736	0.033187	9	96578398	96596082	-	17685	-	-	-	-	sp|Q68DN1|CB016_HUMAN Uncharacterized protein C2orf16 OS=Homo sapiens OX=9606 GN=C2orf16 PE=2 SV=3	veNOG15860	S	-	-	-	-
ENSBGRG00000012721	80.4101	124.351	36.4693	0.293277	-1.76966	0.000883348	0.033187	29	6460683	6470167	+	1170	-	GO:0002224;GO:0035325;	-	-	sp|Q9H1C4|UN93B_HUMAN Protein unc-93 homolog B1 OS=Homo sapiens OX=9606 GN=UNC93B1 PE=1 SV=2	veNOG07358;NOG11566	SU	GO:0002224//toll-like receptor signaling pathway;	-	GO:0035325//Toll-like receptor binding;	-
ENSBGRG00000005839	1359.28	529.881	2188.67	4.1305	2.04632	0.000887558	0.0332171	7	1303234	1306404	+	1086	-	-	-	-	sp|Q6ZUB1|S31E1_HUMAN Spermatogenesis-associated protein 31E1 OS=Homo sapiens OX=9606 GN=SPATA31E1 PE=2 SV=2	opiNOG53242;veNOG13114	S	-	-	-	-
ENSBGRG00000005403	209.361	95.9548	322.768	3.36375	1.75007	0.000887829	0.0332171	3	80907429	80935565	-	1224	CTH	GO:0003824;GO:0004123;GO:0004123;GO:0018272;GO:0019343;GO:0019344;GO:0019346;GO:0019346;GO:0030170;GO:0030170;GO:0042802;GO:0043066;GO:0043123;GO:0044524;GO:0044540;GO:0051092;GO:0051289;GO:0070814;GO:1904831;GO:1990830;GO:2001234;GO:0003824;GO:0019346;GO:0030170;GO:0003824;GO:0019346;GO:0030170;	K01758	cystathionine gamma-lyase [Source:HGNC Symbol;Acc:HGNC:2501]	sp|Q58DW2|CGL_BOVIN Cystathionine gamma-lyase OS=Bos taurus OX=9913 GN=CTH PE=2 SV=1	veNOG06238	E	GO:0018272//protein-pyridoxal-5-phosphate linkage via peptidyl-N6-pyridoxal phosphate-L-lysine;GO:0019343//cysteine biosynthetic process via cystathionine;GO:0019344//cysteine biosynthetic process;GO:0019346//transsulfuration;GO:0019346//transsulfuration;GO:0043066//negative regulation of apoptotic process;GO:0043123//positive regulation of I-kappaB kinase/NF-kappaB signaling;GO:0044524//protein …	-	GO:0003824//catalytic activity;GO:0004123//cystathionine gamma-lyase activity;GO:0004123//cystathionine gamma-lyase activity;GO:0030170//pyridoxal phosphate binding;GO:0030170//pyridoxal phosphate binding;GO:0042802//identical protein binding;GO:0044540//L-cystine L-cysteine-lyase (deaminating);GO:0003824//catalytic activity;GO:0030170//pyridoxal phosphate binding;GO:0003824//catalytic activity;G…	ko00450(Selenocompound metabolism);ko00270(Cysteine and methionine metabolism);ko00260(Glycine, serine and threonine metabolism)
ENSBGRG00000025081	2700.85	1248.67	4153.04	3.32598	1.73378	0.000890739	0.0332171	21	28641771	28923130	-	10493	LAMA3	GO:0005102;GO:0005604;GO:0005610;GO:0005783;GO:0007155;GO:0030155;GO:0030334;GO:0035987;GO:0045995;GO:0005102;GO:0007155;GO:0030155;GO:0030334;GO:0045995;GO:0005102;GO:0007155;GO:0030155;GO:0030334;GO:0045995;	K06240	laminin subunit alpha 3 [Source:HGNC Symbol;Acc:HGNC:6483]	sp|Q16787|LAMA3_HUMAN Laminin subunit alpha-3 OS=Homo sapiens OX=9606 GN=LAMA3 PE=1 SV=2	veNOG05930	W	GO:0007155//cell adhesion;GO:0030155//regulation of cell adhesion;GO:0030334//regulation of cell migration;GO:0035987//endodermal cell differentiation;GO:0045995//regulation of embryonic development;GO:0007155//cell adhesion;GO:0030155//regulation of cell adhesion;GO:0030334//regulation of cell migration;GO:0045995//regulation of embryonic development;GO:0007155//cell adhesion;GO:0030155//regulat…	GO:0005604//basement membrane;GO:0005610//laminin-5 complex;GO:0005783//endoplasmic reticulum;	GO:0005102//signaling receptor binding;GO:0005102//signaling receptor binding;GO:0005102//signaling receptor binding;	ko05222(Small cell lung cancer);ko05200(Pathways in cancer);ko05165(Human papillomavirus infection);ko05146(Amoebiasis);ko05145(Toxoplasmosis);ko04512(ECM-receptor interaction);ko04510(Focal adhesion);ko04151(PI3K-Akt signaling pathway)
ENSBGRG00000021117	64.2102	30.7766	97.6437	3.17266	1.66569	0.000891739	0.0332171	20	52899969	52921958	+	4318	NLRP8	GO:0005515;GO:0005515;GO:0005515;GO:0005515;	K22662	NLR family pyrin domain containing 8 [Source:HGNC Symbol;Acc:HGNC:22940]	sp|Q86W28|NALP8_HUMAN NACHT, LRR and PYD domains-containing protein 8 OS=Homo sapiens OX=9606 GN=NLRP8 PE=2 SV=2	veNOG06756	R	-	-	GO:0005515//protein binding;GO:0005515//protein binding;GO:0005515//protein binding;GO:0005515//protein binding;	-
ENSBGRG00000017850	2240.42	1213.67	3267.17	2.69197	1.42866	0.000892685	0.0332171	8	47791050	47797443	-	1771	-	GO:0003676;GO:0003676;	K14570	-	sp|Q8N1G1|REXO1_HUMAN RNA exonuclease 1 homolog OS=Homo sapiens OX=9606 GN=REXO1 PE=1 SV=3	veNOG07781	L	-	-	GO:0003676//nucleic acid binding;GO:0003676//nucleic acid binding;	ko03008(Ribosome biogenesis in eukaryotes)
ENSBGRG00000004322	196.14	102.438	289.842	2.82944	1.50052	0.000899067	0.0333076	15	69302159	69337643	-	847	-	GO:0005783;	-	-	sp|Q3T073|SERP2_BOVIN Stress-associated endoplasmic reticulum protein 2 OS=Bos taurus OX=9913 GN=SERP2 PE=3 SV=1	veNOG24986	S	-	GO:0005783//endoplasmic reticulum;	-	-
ENSBGRG00000011821	342.624	138.451	546.796	3.94937	1.98162	0.000901037	0.0333076	14	31021404	31157219	-	3761	WDR64	GO:0005515;GO:0005515;	K24751	WD repeat domain 64 [Source:HGNC Symbol;Acc:HGNC:26570]	sp|B1ANS9|WDR64_HUMAN WD repeat-containing protein 64 OS=Homo sapiens OX=9606 GN=WDR64 PE=2 SV=1	veNOG05923	D	-	-	GO:0005515//protein binding;GO:0005515//protein binding;	-
ENSBGRG00000006177	577.897	205.002	950.791	4.63795	2.21349	0.000901128	0.0333076	10	58219752	58275047	+	3953	RFX6	GO:0000976;GO:0000977;GO:0001228;GO:0003309;GO:0003310;GO:0003311;GO:0003677;GO:0003700;GO:0005634;GO:0006355;GO:0031018;GO:0035774;GO:0042593;GO:0045893;GO:0045944;GO:0050796;GO:0090104;GO:0003677;GO:0003700;GO:0006355;	K19521	regulatory factor X6 [Source:HGNC Symbol;Acc:HGNC:21478]	sp|D2HNW6|RFX6_AILME DNA-binding protein RFX6 OS=Ailuropoda melanoleuca OX=9646 GN=RFX6 PE=3 SV=2	veNOG09412	K	GO:0003309//type B pancreatic cell differentiation;GO:0003310//pancreatic A cell differentiation;GO:0003311//pancreatic D cell differentiation;GO:0006355//regulation of transcription, DNA-templated;GO:0031018//endocrine pancreas development;GO:0035774//positive regulation of insulin secretion involved in cellular response to glucose stimulus;GO:0042593//glucose homeostasis;GO:0045893//positive re…	GO:0005634//nucleus;	GO:0000976//transcription cis-regulatory region binding;GO:0000977//RNA polymerase II transcription regulatory region sequence-specific DNA binding;GO:0001228//DNA-binding transcription activator activity, RNA polymerase II-specific;GO:0003677//DNA binding;GO:0003700//DNA-binding transcription factor activity;GO:0003677//DNA binding;GO:0003700//DNA-binding transcription factor activity;	ko04950(Maturity onset diabetes of the young)
ENSBGRG00000021184	1069.6	404.166	1735.03	4.29286	2.10194	0.000901962	0.0333076	14	71392429	71394186	-	1758	GARIN4	GO:0005794;GO:0007030;	-	family with sequence similarity 71 member A [Source:HGNC Symbol;Acc:HGNC:26541]	sp|Q8IYT1|FA71A_HUMAN Protein FAM71A OS=Homo sapiens OX=9606 GN=FAM71A PE=1 SV=2	veNOG13834	S	GO:0007030//Golgi organization;	GO:0005794//Golgi apparatus;	-	-
ENSBGRG00000012049	64.2032	24.0537	104.353	4.33832	2.11714	0.000905511	0.0333717	27	45711654	45720289	+	264	C10orf53	-	-	chromosome 10 open reading frame 53 [Source:HGNC Symbol;Acc:HGNC:27421]	sp|P0C920|CJ053_BOVIN UPF0728 protein C10orf53 homolog OS=Bos taurus OX=9913 PE=3 SV=1	veNOG24809	S	-	-	-	-
ENSBGRG00000000788	15.2099	4.46712	25.9528	5.80974	2.53847	0.000907831	0.0333717	5	79951130	79959999	-	1476	-	GO:0045095;	K07605	-	sp|A4FUZ0|KRT83_BOVIN Keratin, type II cuticular Hb3 OS=Bos taurus OX=9913 GN=KRT83 PE=2 SV=1	veNOG11015	S	-	GO:0045095//keratin filament;	-	-
ENSBGRG00000011819	515.366	274.332	756.401	2.75724	1.46323	0.000910267	0.0333717	2	16680459	16686302	-	718	TMEM234	-	-	transmembrane protein 234 [Source:HGNC Symbol;Acc:HGNC:28837]	sp|A7YW81|TM234_BOVIN Transmembrane protein 234 OS=Bos taurus OX=9913 GN=TMEM234 PE=2 SV=1	veNOG21570	S	-	-	-	-
ENSBGRG00000011443	6928.65	2703.56	11153.7	4.12558	2.0446	0.000910559	0.0333717	5	112813785	112835290	+	3769	AKAP3	GO:0001669;GO:0001835;GO:0007178;GO:0008104;GO:0031514;GO:0035686;GO:0051018;GO:0097225;GO:0097228;GO:0097228;	K16520	A-kinase anchoring protein 3 [Source:HGNC Symbol;Acc:HGNC:373]	sp|O77797|AKAP3_BOVIN A-kinase anchor protein 3 OS=Bos taurus OX=9913 GN=AKAP3 PE=2 SV=2	veNOG01663	T	GO:0001835//blastocyst hatching;GO:0007178//transmembrane receptor protein serine/threonine kinase signaling pathway;GO:0008104//protein localization;	GO:0001669//acrosomal vesicle;GO:0031514//motile cilium;GO:0035686//sperm fibrous sheath;GO:0097225//sperm midpiece;GO:0097228//sperm principal piece;GO:0097228//sperm principal piece;	GO:0051018//protein kinase A binding;	-
ENSBGRG00000006675	33.6624	13.1511	54.1738	4.11935	2.04242	0.000916491	0.033526	3	16555556	16630384	+	4402	STYXL2	GO:0006470;GO:0008138;GO:0016311;GO:0016791;	K14165	dual specificity phosphatase 27, atypical [Source:HGNC Symbol;Acc:HGNC:25034]	sp|Q5VZP5|STYL2_HUMAN Serine/threonine/tyrosine-interacting-like protein 2 OS=Homo sapiens OX=9606 GN=STYXL2 PE=2 SV=1	veNOG09748	V	GO:0006470//protein dephosphorylation;GO:0016311//dephosphorylation;	-	GO:0008138//protein tyrosine/serine/threonine phosphatase activity;GO:0016791//phosphatase activity;	-
ENSBGRG00000024114	151.81	69.6764	233.943	3.35756	1.74742	0.000922895	0.0336969	25	22934346	22989311	-	2742	PKD2L1	GO:0001581;GO:0005227;GO:0005261;GO:0005262;GO:0005272;GO:0005509;GO:0005509;GO:0005509;GO:0005783;GO:0005829;GO:0005886;GO:0005886;GO:0005887;GO:0006812;GO:0007224;GO:0008092;GO:0008324;GO:0009415;GO:0009986;GO:0015269;GO:0015629;GO:0016020;GO:0016020;GO:0033040;GO:0034703;GO:0034704;GO:0035725;GO:0042802;GO:0043231;GO:0043235;GO:0050912;GO:0050915;GO:0051262;GO:0051289;GO:0051371;GO:0051393;GO:…	K04990	polycystin 2 like 1, transient receptor potential cation channel [Source:HGNC Symbol;Acc:HGNC:9011]	sp|Q9P0L9|PK2L1_HUMAN Polycystic kidney disease 2-like 1 protein OS=Homo sapiens OX=9606 GN=PKD2L1 PE=1 SV=1	veNOG02673	TP	GO:0001581//detection of chemical stimulus involved in sensory perception of sour taste;GO:0006812//cation transport;GO:0007224//smoothened signaling pathway;GO:0009415//response to water;GO:0035725//sodium ion transmembrane transport;GO:0050912//detection of chemical stimulus involved in sensory perception of taste;GO:0050915//sensory perception of sour taste;GO:0051262//protein tetramerization;…	GO:0005783//endoplasmic reticulum;GO:0005829//cytosol;GO:0005886//plasma membrane;GO:0005886//plasma membrane;GO:0005887//integral component of plasma membrane;GO:0009986//cell surface;GO:0015629//actin cytoskeleton;GO:0016020//membrane;GO:0016020//membrane;GO:0034703//cation channel complex;GO:0034704//calcium channel complex;GO:0043231//intracellular membrane-bounded organelle;GO:0043235//recep…	GO:0005227//calcium activated cation channel activity;GO:0005261//cation channel activity;GO:0005262//calcium channel activity;GO:0005272//sodium channel activity;GO:0005509//calcium ion binding;GO:0005509//calcium ion binding;GO:0005509//calcium ion binding;GO:0008092//cytoskeletal protein binding;GO:0008324//cation transmembrane transporter activity;GO:0015269//calcium-activated potassium chann…	ko04742(Taste transduction)
ENSBGRG00000009624	427.52	176.997	678.043	3.83082	1.93765	0.000928382	0.0338338	3	1589462	1607717	+	2034	DCST1	GO:0005886;GO:0006511;GO:0016021;GO:0060339;GO:0061630;	K22375	DC-STAMP domain containing 1 [Source:HGNC Symbol;Acc:HGNC:26539]	sp|Q5T197|DCST1_HUMAN E3 ubiquitin-protein ligase DCST1 OS=Homo sapiens OX=9606 GN=DCST1 PE=1 SV=1	veNOG02345	S	GO:0006511//ubiquitin-dependent protein catabolic process;GO:0060339//negative regulation of type I interferon-mediated signaling pathway;	GO:0005886//plasma membrane;GO:0016021//integral component of membrane;	GO:0061630//ubiquitin protein ligase activity;	-
ENSBGRG00000008321	19.397	6.33688	32.4571	5.12193	2.35669	0.000931014	0.0338663	11	71835767	72000321	-	3043	SLC8A3	GO:0005432;GO:0006816;GO:0007154;GO:0016020;GO:0016021;GO:0031226;GO:0045202;GO:0048471;GO:0055085;GO:0005432;GO:0006816;GO:0007154;GO:0016020;GO:0016021;GO:0055085;GO:0005432;GO:0006816;GO:0007154;GO:0016020;GO:0016021;GO:0055085;GO:0005432;GO:0006816;GO:0016020;GO:0016021;GO:0055085;	K05849	solute carrier family 8 member A3 [Source:HGNC Symbol;Acc:HGNC:11070]	sp|P57103|NAC3_HUMAN Sodium/calcium exchanger 3 OS=Homo sapiens OX=9606 GN=SLC8A3 PE=1 SV=2	veNOG06625	TP	GO:0006816//calcium ion transport;GO:0007154//cell communication;GO:0055085//transmembrane transport;GO:0006816//calcium ion transport;GO:0007154//cell communication;GO:0055085//transmembrane transport;GO:0006816//calcium ion transport;GO:0007154//cell communication;GO:0055085//transmembrane transport;GO:0006816//calcium ion transport;GO:0055085//transmembrane transport;	GO:0016020//membrane;GO:0016021//integral component of membrane;GO:0031226//intrinsic component of plasma membrane;GO:0045202//synapse;GO:0048471//perinuclear region of cytoplasm;GO:0016020//membrane;GO:0016021//integral component of membrane;GO:0016020//membrane;GO:0016021//integral component of membrane;GO:0016020//membrane;GO:0016021//integral component of membrane;	GO:0005432//calcium:sodium antiporter activity;GO:0005432//calcium:sodium antiporter activity;GO:0005432//calcium:sodium antiporter activity;GO:0005432//calcium:sodium antiporter activity;	ko05414(Dilated cardiomyopathy);ko05412(Arrhythmogenic right ventricular cardiomyopathy);ko05410(Hypertrophic cardiomyopathy);ko04978(Mineral absorption);ko04974(Protein digestion and absorption);ko04961(Endocrine and other factor-regulated calcium reabsorption);ko04740(Olfactory transduction);ko04371(Apelin signaling pathway);ko04261(Adrenergic signaling in cardiomyocytes);ko04260(Cardiac muscle…
ENSBGRG00000012699	1897.65	539.095	3256.21	6.04014	2.59458	0.000934753	0.0339388	X	23780923	23783890	+	541	-	-	-	-	sp|O97965|STP3_SHEEP Spermatid nuclear transition protein 3 OS=Ovis aries OX=9940 PE=1 SV=3	-	-	-	-	-	-
ENSBGRG00000016701	948.924	404.565	1493.28	3.69109	1.88405	0.000937229	0.0339654	2	17482213	17521983	+	1785	AZIN2	GO:0003824;GO:0005634;GO:0005739;GO:0005801;GO:0005802;GO:0005829;GO:0006591;GO:0006596;GO:0030133;GO:0030424;GO:0030425;GO:0031410;GO:0033116;GO:0042177;GO:0042978;GO:0042978;GO:0043085;GO:0043204;GO:0048471;GO:0098629;GO:1902269;GO:1902269;GO:1990005;GO:0003824;GO:0006596;GO:0042978;GO:1902269;	K01583	antizyme inhibitor 2 [Source:HGNC Symbol;Acc:HGNC:29957]	sp|Q96A70|AZIN2_HUMAN Antizyme inhibitor 2 OS=Homo sapiens OX=9606 GN=AZIN2 PE=1 SV=1	veNOG02770	E	GO:0006591//ornithine metabolic process;GO:0006596//polyamine biosynthetic process;GO:0042177//negative regulation of protein catabolic process;GO:0043085//positive regulation of catalytic activity;GO:0098629//trans-Golgi network membrane organization;GO:1902269//positive regulation of polyamine transmembrane transport;GO:1902269//positive regulation of polyamine transmembrane transport;GO:000659…	GO:0005634//nucleus;GO:0005739//mitochondrion;GO:0005801//cis-Golgi network;GO:0005802//trans-Golgi network;GO:0005829//cytosol;GO:0030133//transport vesicle;GO:0030424//axon;GO:0030425//dendrite;GO:0031410//cytoplasmic vesicle;GO:0033116//endoplasmic reticulum-Golgi intermediate compartment membrane;GO:0043204//perikaryon;GO:0048471//perinuclear region of cytoplasm;GO:1990005//granular vesicle;	GO:0003824//catalytic activity;GO:0042978//ornithine decarboxylase activator activity;GO:0042978//ornithine decarboxylase activator activity;GO:0003824//catalytic activity;GO:0042978//ornithine decarboxylase activator activity;	ko00330(Arginine and proline metabolism)
ENSBGRG00000011773	45.2644	14.4382	76.0905	5.27008	2.39782	0.000939418	0.0339814	24	26112383	26167921	-	1554	PNPLA1	GO:0006629;GO:0016042;GO:0016747;GO:0016787;GO:0030216;GO:0030280;GO:0046513;GO:0061436;GO:0106341;GO:0106342;	K16813	patatin like phospholipase domain containing 1 [Source:HGNC Symbol;Acc:HGNC:21246]	sp|Q8N8W4|PLPL1_HUMAN Omega-hydroxyceramide transacylase OS=Homo sapiens OX=9606 GN=PNPLA1 PE=1 SV=3	veNOG10710	U	GO:0006629//lipid metabolic process;GO:0016042//lipid catabolic process;GO:0030216//keratinocyte differentiation;GO:0046513//ceramide biosynthetic process;GO:0061436//establishment of skin barrier;GO:0106342//omega-hydroxyceramide biosynthetic process;	-	GO:0016747//acyltransferase activity, transferring groups other than amino-acyl groups;GO:0016787//hydrolase activity;GO:0030280//structural constituent of skin epidermis;GO:0106341//omega-hydroxyceramide transacylase activity;	-
ENSBGRG00000004061	1705.82	796.395	2615.24	3.28385	1.71539	0.000946885	0.0341765	3	110303213	110325289	-	2334	KIF2C	GO:0000775;GO:0000775;GO:0000776;GO:0003777;GO:0005524;GO:0007018;GO:0007019;GO:0007080;GO:0008017;GO:0015630;GO:0030951;GO:0035371;GO:0051010;GO:0051310;GO:0051315;GO:0051983;GO:0003777;GO:0005524;GO:0007018;GO:0008017;GO:0003777;GO:0005524;GO:0007018;GO:0008017;GO:0003777;GO:0005524;GO:0007018;GO:0008017;GO:0003777;GO:0005524;GO:0007018;GO:0008017;	K10393	kinesin family member 2C [Source:HGNC Symbol;Acc:HGNC:6393]	sp|Q99661|KIF2C_HUMAN Kinesin-like protein KIF2C OS=Homo sapiens OX=9606 GN=KIF2C PE=1 SV=2	veNOG01989	Z	GO:0007018//microtubule-based movement;GO:0007019//microtubule depolymerization;GO:0007080//mitotic metaphase plate congression;GO:0030951//establishment or maintenance of microtubule cytoskeleton polarity;GO:0051310//metaphase plate congression;GO:0051315//attachment of mitotic spindle microtubules to kinetochore;GO:0051983//regulation of chromosome segregation;GO:0007018//microtubule-based move…	GO:0000775//chromosome, centromeric region;GO:0000775//chromosome, centromeric region;GO:0000776//kinetochore;GO:0015630//microtubule cytoskeleton;GO:0035371//microtubule plus-end;	GO:0003777//microtubule motor activity;GO:0005524//ATP binding;GO:0008017//microtubule binding;GO:0051010//microtubule plus-end binding;GO:0003777//microtubule motor activity;GO:0005524//ATP binding;GO:0008017//microtubule binding;GO:0003777//microtubule motor activity;GO:0005524//ATP binding;GO:0008017//microtubule binding;GO:0003777//microtubule motor activity;GO:0005524//ATP binding;GO:0008017…	ko04361(Axon regeneration)
ENSBGRG00000011312	1889.88	773.458	3006.31	3.88684	1.9586	0.000948323	0.0341765	9	97022303	97023675	+	912	-	-	-	-	-	-	-	-	-	-	-
[truncated: 18,921 more rows]
